# Supplementary material for: Transposon-activated POU5F1B promotes colorectal cancer growth and metastasis
Source: Nat Commun. 2022 Aug 20;13:4913. doi: 10.1038/s41467-022-32649-7 (PMC9392749; doi:10.1038/s41467-022-32649-7)
Supplement: Supplementary file 4 — Supplementary Data 1 [file 41467_2022_32649_MOESM4_ESM.xlsx]

## Sheet: trans_39_chimeric_translated.xl
Supplementary Data 1
Ninety-five TcGTs involving 39 genes were detected in more than 20% of tumors and less than 10% of non-tumoral tissue samples. chr, start, end, genomic coordinates of each TcGT; assoc_gene, gene associated to a TcGT; n_found, number of times the TcGT was detected; TcGT_N, number of canonical samples in which the TcGT was detected; TcGT_T, number of tumoral samples in which the TcGT was detected; …
chr	start	end	assoc_gene	n_found	TcGT_N	TcGT_T	protein_product
chr8	128420979	128429391	POU5F1B	103	10	79	canonical
chr8	128415837	128429403	POU5F1B	55	0	47	canonical
chr8	128411137	128429310	POU5F1B	50	1	32	canonical
chr8	128351525	128429402	POU5F1B	138	0	43	canonical
chr8	128256705	128429509	POU5F1B	418	1	93	canonical
chr1	23518407	23533704	HTR1D	117	6	70	canonical
chr1	23518387	23543997	HTR1D	735	6	158	canonical
chr1	23518389	23523919	HTR1D	20	2	14	canonical
chr1	23518334	23525005	HTR1D	18	2	10	canonical
chr12	20975478	21069774	SLCO1B3	572	6	172	N-truncated
chr6	37399338	37449267	CMTR1	63	0	40	C-truncated
chr6	37391743	37449284	CMTR1	975	2	149	C-truncated
chr4	8008756	8129441	ABLIM2	493	1	115	N-extended
chr8	102698798	102904017	NCALD	14	3	9	canonical
chr8	102928039	103108736	NCALD	676	26	124	canonical
chr6	160771549	160874366	SLC22A3	9	0	8	N-truncated
chr6	160826771	160853922	SLC22A3	10	2	7	N-C-truncated
chr6	160813215	160873702	SLC22A3	176	24	118	N-truncated
chr7	102792992	102939977	PMPCB	440	6	93	N-C-truncated
chr7	102936195	102939977	PMPCB	25	0	13	out_of_frame
chr7	102910005	102939977	PMPCB	29	1	10	C-truncated
chr19	39232657	39243128	CAPN12	12	0	10	C-truncated
chr19	39226652	39244091	CAPN12	170	2	72	canonical
chr1	59765295	60228394	FGGY	11	3	6	canonical
chr1	60115996	60228272	FGGY	9	2	7	N-truncated
chr1	59981242	60228402	FGGY	618	3	74	canonical
chr9	139789103	139821364	TRAF2	53	8	30	canonical
chr9	139787247	139821870	TRAF2	16	0	12	N-extended
chr9	139791217	139821720	TRAF2	31	0	21	N-extended
chr9	139790189	139821796	TRAF2	51	0	28	N-extended
chr7	99055809	99067899	ATP5J2	978	10	70	canonical
chr7	99055808	99069268	ATP5J2	219	3	28	canonical
chr17	56422467	56470288	RNF43	18	0	17	N-extended
chr17	56422539	56491336	RNF43	13	2	11	N-extended
chr17	56422535	56487030	RNF43	56	0	37	canonical
chr17	56422539	56459636	RNF43	31	2	16	canonical
chr2	109510942	109582188	EDAR	164	0	69	N-extended
chr13	100150991	100216561	TM9SF2	122	4	71	canonical
chr5	614561	653631	CEP72	123	21	83	N-C-truncated
chr5	617887	650867	CEP72	30	5	23	N-truncated
chr2	3192744	3214812	TSSC1	9	5	2	N-truncated, C-extended
chr2	3192741	3373120	TSSC1	91	2	49	N-truncated
chr2	3192743	3359925	TSSC1	64	3	35	N-truncated
chr12	53290971	53335952	KRT8	343	7	70	N-extended
chr20	44402858	44411620	WFDC3	1087	24	85	N-truncated
chr10	72242710	72328197	PALD1	9	0	7	C-truncated
chr10	72312896	72328197	PALD1	7	1	6	out_of_frame
chr10	72311263	72328197	PALD1	126	9	51	out_of_frame
chr10	72282924	72328196	PALD1	12	0	11	N-C-truncated
chr10	72254369	72328168	PALD1	15	6	9	canonical
chr11	9829394	9903421	SBF2	16	3	7	out_of_frame
chr11	10011043	10041821	SBF2	107	9	68	N-truncated
chr17	31279759	31324879	SPACA3	221	3	60	N-extended
chr5	70946861	70954533	MCCC2	50	4	8	out_of_frame
chr5	70882585	70898460	MCCC2	358	2	55	N-C-truncated
chr7	76239348	76358141	POMZP3	49	2	35	C-truncated
chr7	76239385	76326364	POMZP3	20	4	13	canonical
chr7	76239364	76279896	POMZP3	52	16	31	C-truncated
chr7	5364785	5437020	TNRC18	88	20	49	N-truncated
chr7	5390926	5458338	TNRC18	38	3	30	N-C-truncated
chr20	55743810	55772059	BMP7	1513	12	63	out_of_frame
chr15	89655850	89745589	ABHD2	573	13	66	canonical
chr20	35204545	35222351	TGIF2	145	14	69	canonical
chr16	70412386	70438327	ST3GAL2	70	15	44	canonical
chr16	70412443	70436558	ST3GAL2	25	6	16	canonical
chr16	70412318	70446725	ST3GAL2	27	5	20	canonical
chr19	44311605	44345960	ZNF283	150	14	52	out_of_frame
chr19	44334338	44344937	ZNF283	31	7	22	canonical
chr7	937281	989227	ADAP1	99	13	61	canonical
chr7	937466	986929	ADAP1	8	5	3	canonical
chr12	7271448	7311471	CLSTN3	8	1	7	canonical
chr12	7270780	7311469	CLSTN3	36	5	18	canonical
chr12	7269252	7311466	CLSTN3	19	2	10	canonical
chr12	7267961	7311471	CLSTN3	71	12	37	canonical
chr12	7272918	7311466	CLSTN3	9	3	5	canonical
chr7	73230876	73247020	CLDN4	52	3	20	canonical
chr7	73149368	73247020	CLDN4	14	4	5	canonical
chr7	73223767	73247020	CLDN4	84	10	25	canonical
chr7	73232699	73247020	CLDN4	23	1	13	canonical
chr7	73227878	73247021	CLDN4	8	0	8	canonical
chr20	821917	826920	FAM110A	124	18	62	canonical
chr1	155556473	155708758	DAP3	290	27	60	N-truncated
chr1	155693735	155708759	DAP3	15	1	8	out_of_frame
chr9	96817640	96862043	PTPDC1	20	8	12	canonical
chr9	96856937	96864602	PTPDC1	45	4	35	N-truncated
chr9	96819445	96860899	PTPDC1	51	16	26	canonical
chr16	72188113	72227259	PMFBP1	38	13	23	N-C-truncated
chr16	72150193	72258247	PMFBP1	61	2	39	canonical
chr16	72179495	72259016	PMFBP1	10	5	4	C-truncated
chrX	16821049	16838678	TXLNG	16	6	8	N-C-truncated
chrX	16811862	16848400	TXLNG	26	7	15	N-C-truncated
chrX	16830007	16848433	TXLNG	43	10	29	N-C-truncated
chrX	16808639	16848425	TXLNG	32	5	20	N-C-truncated
chr15	90608842	90620569	ZNF710	8	3	5	N-extended
chr15	90541767	90625543	ZNF710	123	23	57	N-extended
