# Supplementary material for: Transposon-activated POU5F1B promotes colorectal cancer growth and metastasis
Source: Nat Commun. 2022 Aug 20;13:4913. doi: 10.1038/s41467-022-32649-7 (PMC9392749; doi:10.1038/s41467-022-32649-7)
Supplement: Supplementary file 5 — Supplementary Data 3 [file 41467_2022_32649_MOESM5_ESM.xlsx]

## Sheet: Sheet1
Supplementary Data 3
Proteins increased (in black) or downregulated (in blue) in POU5F1B-overexpressing SW480 cells. Log10 intesity, log2 ratio and p value are shown for the two SILAC total cell extract experiments. The most significant candidates were defined as protein detected and fold-change in the same direction in both experiments, high intensity –over quantile 25%-, and p value<0.05 (outlier detection test as …
			log10.intensity		log2.ratio		pval
protein.id	protein.name	gene.name	Total cell extract experiment 1	Total cell extract experiment 2	Total cell extract experiment 1	Total cell extract experiment 2	Total cell extract experiment 1	Total cell extract experiment 2
Q06416;Q01860-2;Q01860;U3KQH6;M1S623;F2Z381	Putative POU domain, class 5, transcription factor 1B;POU domain, class 5, transcription factor 1	POU5F1B;POU5F1	8.47538	9.4451	1.04371	6.75782	2.86588e-13	0
P15428;E9PBZ2;P15428-4;P15428-2;P15428-5;E9PD69;D6RHF8;P15428-3;D6RA66;D6RA83	15-hydroxyprostaglandin dehydrogenase [NAD(+)]	HPGD	8.97204	9.17973	0.951848	1.1529	1.50187e-27	2.86656e-11
P04083;Q5T3N1;Q5T3N0	Annexin A1;Annexin	ANXA1	9.90385	10.273	0.819623	0.835439	1.12977e-33	5.28356e-09
H0YIZ1;P61916;J3KMY5;G3V3E8;E7EMS2;G3V3D1;G3V2V8;P61916-2	Epididymal secretory protein E1	NPC2	10.2966	10.2167	0.284335	0.704164	1.74723e-07	7.87879e-07
Q03135;E9PCT5;C9JKI3;Q03135-2;P56539	Caveolin-1;Caveolin	CAV1	8.81617	9.25569	0.507193	1.25882	8.06558e-07	3.53758e-13
Q9Y570;Q9Y570-4;Q9Y570-2;Q9Y570-3	Protein phosphatase methylesterase 1	PPME1	10.1987	10.3363	0.282526	0.625083	2.08906e-07	1.1006e-05
P28360	Homeobox protein MSX-1	MSX1	8.63594	8.10769	0.507849	1.30871	3.53601e-07	2.05894e-05
P21589;P21589-2;H0Y7R7;Q96B60;H0Y3X5	5-nucleotidase	NT5E	9.38735	9.55255	0.34463	2.12961	2.09203e-05	1.55177e-46
P09493-4;P09493-3;P09493-10;A0A0S2Z4G6;P09493-9;P09493;Q6ZN40;P09493-8;H0YKX5; H0YKP3;P09493-7;P09493-6;A0A087WTJ7;D6RGJ6;H0YLS7	Tropomyosin alpha-1 chain	TPM1	9.06619	9.40731	0.379245	0.878921	3.38134e-05	3.16607e-07
Q6NZI2;Q6NZI2-2;Q6NZI2-3	Polymerase I and transcript release factor	PTRF	9.42129	9.57302	0.290039	0.923339	0.000150926	6.24865e-10
Q9Y2T3-3;Q9Y2T3;Q9Y2T3-2;Q5SZC3;Q5SZC5;H0YDZ7	Guanine deaminase	GDA	9.00241	9.61369	0.831795	0.561595	2.93804e-21	0.000181839
Q9Y5S1;H7BZK2;K7EKG5;K7EPY7;K7ELL3	Transient receptor potential cation channel subfamily V member 2	TRPV2	9.04078	9.07951	0.341885	0.768417	0.000209692	4.33993e-06
P46939;P46939-2;P46939-4;Q5T097;P46939-3;Q5T098;A0A0D9SG57;A0A0A0MSM3;Q5JT45; P11532-10;P11532-9;P11532-8;P11532-7;P11532-5;P11532-6	Utrophin	UTRN	9.05977	9.21552	0.337794	0.753861	0.000253227	1.54815e-05
Q15434;F8W1T6;F5H5C8;F8VV01;A0A1W2PQV1;F8VQS9	RNA-binding motif, single-stranded-interacting protein 2	RBMS2	8.69856	8.83079	0.358288	0.897473	0.00042581	6.59249e-06
P18206-2;P18206;P18206-3;A0A096LPE1	Vinculin	VCL	10.3119	10.3677	0.185228	0.524465	0.000656606	0.000209848
P04066	Tissue alpha-L-fucosidase	FUCA1	9.07428	9.33873	0.427207	0.575506	1.04102e-07	0.000853882
Q16270;Q16270-2	Insulin-like growth factor-binding protein 7	IGFBP7	8.80434	8.45116	0.380484	0.754631	0.000263102	0.00125467
P06396;A0A0A0MS51;A0A0A0MT01;P06396-4;P06396-3	Gelsolin	GSN	9.9812	10.1997	0.161944	0.471135	0.00288133	0.000833615
P30044;P30044-2;P30044-3;P30044-4	Peroxiredoxin-5, mitochondrial	PRDX5	9.75468	9.73475	0.245489	0.479955	0.000457426	0.00322939
P29966	Myristoylated alanine-rich C-kinase substrate	MARCKS	8.9133	9.29422	0.327692	0.468218	0.00184604	0.00681385
Q99584	Protein S100-A13	S100A13	8.79643	9.11345	0.322668	0.445833	0.00219128	0.00790256
P17900;H0YBY3;E5RJD0	Ganglioside GM2 activator;Ganglioside GM2 activator isoform short	GM2A	8.4399	8.90514	0.386676	0.895303	0.00823459	2.73348e-06
P52735-3;P52735-2	Vav Guanine Nucleotide Exchange Factor 2	VAV2	8.64299	8.9396	0.271653	1.05485	0.00892815	3.21521e-08
H3BRN4;H3BNQ7;P80404;H3BPW8;H3BMJ9	4-aminobutyrate aminotransferase, mitochondrial	ABAT	8.74278	8.94404	0.269669	1.11197	0.00948716	5.54934e-09
P07858;E9PR54;E9PJ67;E9PCB3;E9PKQ7;E9PNL5;E9PHZ5;E9PLY3;E9PSG5;E9PQM1; E9PS78;R4GMQ5;E9PIS1;E9PL32;E9PKX0	Cathepsin B;Cathepsin B light chain;Cathepsin B heavy chain	CTSB	9.98353	9.98532	0.158961	0.358509	0.00343987	0.0101832
Q6DKJ4;Q6DKJ4-3;I3L4V6;Q6DKJ4-2;A0A0G2JQK5;A0A0C4DGI2	Nucleoredoxin	NXN	9.38299	9.55628	0.2163	0.441377	0.010814	0.00337033
O76054;B3KRD8;O76054-5;O76054-4;C9JZI9;F8WEE7;Q9UDX4;F8WED8;C9JTM4	SEC14-like protein 2	SEC14L2	8.60692	8.65662	0.307466	0.580145	0.013387	0.00448854
P05121;P05121-2	Plasminogen activator inhibitor 1	SERPINE1	8.25057	8.22933	0.368421	0.943509	0.0137729	2.97876e-07
O00151	PDZ and LIM domain protein 1	PDLIM1	9.90864	9.8386	0.173645	0.486766	0.0151145	0.00281733
P35221-2;P35221;G3XAM7;P35221-3;E5RIB1;E5RJP7;E5RJ41;E5RG03;E5RGD2;E5RGY6; E5RGY7;E5RHV7;E5RFM5;E5RFK9;E5RIE0;E5RJL0;H0YBB8;E5RFM3;E5RFG3;E5RHJ5; E5RGU3;A0A087WZL6;E5RGG4;E5RIT8;B9A010;E5RGS1;E5RJ43;E5RJZ2	Catenin alpha-1	CTNNA1	10.3931	10.4482	0.218817	0.331361	5.74634e-05	0.0171488
P01009;A0A024R6I7;P01009-2;A0A0G2JRN3;P01009-3;G3V2B9;G3V544;G3V5R8;G3V387; A0A0B4J278	Alpha-1-antitrypsin;Short peptide from AAT	SERPINA1	8.51382	8.29455	0.29612	0.763836	0.0173426	3.77674e-05
P05362;K7EKL8;E7ESS4	Intercellular adhesion molecule 1	ICAM1	8.98304	9.05762	0.364199	0.397365	7.2082e-05	0.0180303
F8W9E7;Q96BJ8;Q96BJ8-3;Q96BJ8-2;I3L4D1	Engulfment and cell motility protein 3	ELMO3	7.93433	7.96088	0.521929	0.677621	0.00834697	0.0194778
A0A024R571;Q9H4M9;C9JC03;C9J2Z4;C9JDQ8;C9JIJ3;C9IZH1	EH domain-containing protein 1	EHD1	9.92508	10.0687	0.134556	0.322159	0.0132151	0.0203172
Q68CZ2;Q68CZ2-2;E9PCX8;C9JHU5;Q68CZ2-3;Q68CZ2-4;C9JWN9;C9JTD0	Tensin-3	TNS3	9.24268	9.24802	0.236554	0.409907	0.00483332	0.0207766
Q14289;Q14289-2;C9JHV9;E5RJ77;E5RHL2;E5RK84	Protein-tyrosine kinase 2-beta	PTK2B	8.42749	8.58814	0.436803	0.472696	0.00272033	0.020886
O75864;F5H3P7;O75864-2	Protein phosphatase 1 regulatory subunit 37	PPP1R37	8.02348	8.27845	0.380709	0.759241	0.0212155	4.22077e-05
Q03169;H0YLC0;H0YKR7;H0YKI8	Tumor necrosis factor alpha-induced protein 2	TNFAIP2	8.85616	8.98414	0.389867	0.428678	0.000180906	0.0254244
E9PIE3;Q969G5	Protein kinase C delta-binding protein	PRKCDBP	8.0724	8.46799	0.36829	1.05221	0.0261505	5.93977e-06
P45984;P45984-2;P45984-4;P45984-3;J3KNK1;A0A286YF83;A0A286YF19;A0A286YF35; A0A286YEV3;A0A286YEY0;D7R525;D6RCB1;A0A286YFE2;A0A1W2PRF2;P45984-5; D6R9C1;A0A1W2PPZ3;E5RJ57;A0A286YFK3	Mitogen-activated protein kinase 9	MAPK9	8.79551	8.9305	0.23863	0.629566	0.0270357	0.00099547
O94760;B4DYP1;O94760-2	N(G),N(G)-dimethylarginine dimethylaminohydrolase 1	DDAH1	9.56005	9.69832	0.218783	0.360533	0.00515311	0.0271801
P23634-6;P23634;P23634-7;P23634-8;P23634-4;P23634-2;P23634-5;P23634-3	Plasma membrane calcium-transporting ATPase 4	ATP2B4	8.7267	8.4939	0.232566	1.0018	0.027469	1.64797e-05
Q13228-4;Q13228;Q13228-2;Q13228-3;A6PVX1;H0Y532;F8WCR4;F2Z2W8;C9JVL0;F8WBA9	Selenium-binding protein 1	SELENBP1	8.15778	8.557	0.362214	0.727616	0.0289075	0.00188412
A0A075B730;P58107	Epiplakin	EPPK1	8.95457	9.35413	0.22945	0.37729	0.0170507	0.0297952
O75116;E9PF63;Q14DU5;D6REE7;C9JFJ0	Rho-associated protein kinase 2	ROCK2	9.94167	10.1584	0.12844	0.292546	0.0179926	0.0342175
Q7L5N7;Q7L5N7-2;H3BU68	Lysophosphatidylcholine acyltransferase 2	LPCAT2	9.57746	9.48276	0.167102	0.389787	0.0377421	0.00977624
Q5THJ4-2;Q5THJ4;H3BLS7;A0A2R8YD87;A0A2R8Y876	Vacuolar protein sorting-associated protein 13D	VPS13D	8.27404	7.95553	0.313441	0.644041	0.0387434	0.0265425
F6SFZ6;Q99571;Q99571-2;Q99571-3;F5H1M6;H0YF70;F5GZQ9	P2X purinoceptor;P2X purinoceptor 4	P2RX4	8.20219	8.33834	0.31088	0.53963	0.0405168	0.00413326
Q16851;A0A087WYS1;E7EUC7;Q16851-2;C9JNZ1;C9JVG3;C9JQU9;C9JWG0;C9JUW1; C9JTZ5;F2Z3H1;C9J6Q0;C9J3M0;F2Z3P4;F8WC70	UTP--glucose-1-phosphate uridylyltransferase	UGP2	10.0423	10.1736	0.116426	0.28238	0.0319152	0.0405763
A8MXZ4;A0A0C4DFY5;Q9NQ84;Q9NQ84-2;J9JIE0	G-protein coupled receptor family C group 5 member C	GPRC5C	8.37689	8.76173	0.299347	0.512379	0.0430578	0.0102808
Q9UBR2	Cathepsin Z	CTSZ	9.95	9.96883	0.172278	0.328262	0.00152634	0.04443
Q96QA5;J3KRG2	Gasdermin-A	GSDMA	8.51939	9.37411	0.249085	0.468844	0.0466002	0.00673899
Q15147;Q15147-5;Q15147-4;Q15147-2;B1AJW3;B1AJW4;B1AJW2;B1AJW1	1-phosphatidylinositol 4,5-bisphosphate phosphodiesterase beta-4	PLCB4	8.37082	8.84048	0.336045	0.396707	0.0224108	0.047316
A6NMH6;A6NFQ9;F8W8I8;Q92599-2;Q92599-4;Q92599;A0A087X142;Q92599-3;C9JV02; C9J4G8;A0A0A0MRP8	Septin-8	SEPTIN8	9.22838	9.079	0.177343	0.330903	0.0389496	0.0493372
P08243-2;P08243;P08243-3;F8WEJ5;C9J057;C9JT45;C9JM09;C9JLN6	Asparagine synthetase [glutamine-hydrolyzing]	ASNS	10.3283	10.2196	-0.542308	-0.641514	3.10957e-17	3.50057e-11
Q9Y617;Q9Y617-2	Phosphoserine aminotransferase	PSAT1	10.3857	10.2913	-0.346645	-0.559345	6.92325e-08	8.76285e-09
P32322;E2QRB3;P32322-2;P32322-3;J3KQ22;J3QL24;J3QKT4;J3QL23	Pyrroline-5-carboxylate reductase 1, mitochondrial;Pyrroline-5-carboxylate reductase	PYCR1	9.51072	9.54008	-0.307195	-0.596296	4.16694e-05	5.5776e-06
P00966;Q5T6L6;Q5T6L5	Argininosuccinate synthase	ASS1	9.83672	9.81345	-0.25532	-0.799722	0.000225486	8.81508e-11
P13995;P13995-2;B8ZZU9;B9A062	Bifunctional methylenetetrahydrofolate dehydrogenase/cyclohydrolase, mitochondrial;NAD-dependent methylenetetrahydrofolate dehydrogenase;Methenyltetrahydrofolate cyclohydrolase	MTHFD2	9.50791	9.59392	-0.266996	-0.583744	0.000329047	8.69605e-06
P02786;G3V0E5;H7C3V5;F8WBE5	Transferrin receptor protein 1;Transferrin receptor protein 1, serum form	TFRC	10.1383	10.0597	-0.215617	-0.635988	0.000804635	5.19436e-11
Q15758;M0QXM4;Q15758-3;Q15758-2;M0QX44;M0R144	Neutral amino acid transporter B(0);Amino acid transporter	SLC1A5	9.97214	10.2339	-0.213129	-0.454862	0.000924872	3.38608e-06
P01037	Cystatin-SN	CST1	8.65565	8.58322	-0.338795	-0.535813	0.000169983	0.00097548
Q96QD8;Q96QD8-2;F8VUY8;F8VQW8	Sodium-coupled neutral amino acid transporter 2	SLC38A2	8.4533	8.75007	-0.674009	-0.457257	3.18131e-09	0.00167226
P15559-2;P15559;B4DLR8;H3BNV2;P15559-3;H3BRK3	NAD(P)H dehydrogenase [quinone] 1	NQO1	9.99679	10.0911	-0.247928	-0.307073	0.000115857	0.00207141
Q96IR7	4-hydroxyphenylpyruvate dioxygenase-like protein	HPDL	8.72098	8.54355	-0.273337	-0.540715	0.00208076	0.00395915
Q9BV23;C9JNE7;C9J010	Monoacylglycerol lipase ABHD6	ABHD6	9.27408	9.0473	-0.229588	-0.411867	0.00180699	0.00497597
O00458-2;O00458;H0YEE3;E9PMY4;C9JNM6;C9JA65	Interferon-related developmental regulator 1	IFRD1	8.73961	8.95817	-0.309991	-0.420492	0.000540103	0.00531117
A0A087WVM4;B7ZM99;Q6UB35;H0Y327;Q6UB35-2;Q5JYA8;Q5JYA3;Q4VXM0;Q4VXM1;Q4VXV2	Monofunctional C1-tetrahydrofolate synthase, mitochondrial	MTHFD1L	9.56229	9.63614	-0.193961	-0.362047	0.00757089	0.00546896
Q8TD30;Q8TD30-2;H3BU54;P24298	Alanine aminotransferase 2	GPT2	8.98631	9.0504	-0.352194	-0.391229	0.000224237	0.00760511
P54577;A0A0C4DGZ5	Tyrosine--tRNA ligase, cytoplasmic;Tyrosine--tRNA ligase, cytoplasmic, N-terminally processed;Tyrosine--tRNA ligase	YARS	10.0553	10.2168	-0.208268	-0.260083	0.00120934	0.00982717
P11169;Q8TDB8-4;Q8TDB8-2;Q8TDB8;Q8TDB8-3;F5GYR5	Solute carrier family 2, facilitated glucose transporter member 3;Solute carrier family 2, facilitated glucose transporter member 14	SLC2A3;SLC2A14	9.24622	9.85405	-0.187134	-0.316312	0.0093462	0.00999607
Q8TA86;C9J6V2	Retinitis pigmentosa 9 protein	RP9	8.55397	8.62234	-0.250476	-0.429382	0.010652	0.00806179
P0DN79;P35520;P35520-2;C9JMA6;H7C2H4;H7C1W6;H7C2W0	Cystathionine beta-synthase	CBS	9.10744	8.66056	-0.172999	-0.624577	0.0111187	0.000124056
M0R116;A0A2R8YEY8;A0A0A0MT26;P13637;P13637-2;P13637-3;Q13733;M0QXF2	Sodium/potassium-transporting ATPase subunit alpha-3	ATP1A3	8.37882	8.37574	-0.275961	-0.884487	0.012569	1.65877e-05
P41250;H7C443	Glycine--tRNA ligase	GARS	10.2016	10.1868	-0.200504	-0.249977	0.00183518	0.0133326
A0A2R8YFG2;Q96T66-2;Q96T66;Q96T66-3;A0A2R8YE08;A0A2R8Y594;A0A2R8YGL3;A0A2R8YEU0;D6REC8;D6R975;D6RGH7;D6RHV4	Nicotinamide/nicotinic acid mononucleotide adenylyltransferase 3	NMNAT3	8.10787	7.95233	-0.456806	-0.61277	0.00202947	0.0156148
F8VU90;Q9NYL4-2;Q9NYL4;E9PAR0	Peptidyl-prolyl cis-trans isomerase;Peptidyl-prolyl cis-trans isomerase FKBP11	FKBP11	9.09591	8.91281	-0.162081	-0.656262	0.0166458	1.44981e-05
C9JBI3;P78330;A0A1D5RMN5;C9JEJ7;F8WD74	Phosphoserine phosphatase	PSPH	9.03872	9.02118	-0.320658	-0.34419	0.000717745	0.0187107
B8ZZS0;H7BXT7;A0A0C4DH16;Q9NYM9;E9PHY4;E9PQJ6	BET1-like protein	BET1L	8.13467	8.59042	-0.316146	-0.351093	0.0290641	0.0297963
Q15293;Q15293-2;E9PP27	Reticulocalbin-1	RCN1	10.1355	10.0398	-0.156138	-0.220665	0.0153391	0.0304533
P15529-12;P15529-11;P15529-10;P15529;P15529-15;P15529-14;P15529-13	Membrane cofactor protein	CD46	8.61784	9.09222	-0.201006	-0.470049	0.0387775	0.0013659
P19623;K7ESL0;K7EL89;K7EQ47;K7EKM4	Spermidine synthase	SRM	9.65708	9.68186	-0.134484	-0.278549	0.0437386	0.0231764
P32004-3;P32004-2;P32004;E7EPI4;E7EVM4;H0Y5C3;E9PHJ4	Neural cell adhesion molecule L1	L1CAM	8.95595	8.68502	-0.179511	-0.359657	0.0447227	0.0260858
Q9BVJ6;Q9BVJ6-3;Q9BVJ6-2;X6RJY0	U3 small nucleolar RNA-associated protein 14 homolog A	UTP14A	9.60291	9.55451	-0.149129	-0.258546	0.0264706	0.045638
Q9UNE0;Q9UNE0-2	Tumor necrosis factor receptor superfamily member EDAR	EDAR	8.4758	8.16486	-0.249142	-0.480297	0.0235182	0.0466854
P55010;H0YLZ1;H0YN40;H0YMJ8;H0YM54;H0YK29;H0YK11	Eukaryotic translation initiation factor 5	EIF5	9.92313	10.0878	-0.172999	-0.203635	0.00720867	0.0472913
P30825;Q5JR49	High affinity cationic amino acid transporter 1	SLC7A1	9.36844	9.22166	-0.182946	-0.259478	0.010843	0.0474008
