# Supplementary material for: Transposon-activated POU5F1B promotes colorectal cancer growth and metastasis
Source: Nat Commun. 2022 Aug 20;13:4913. doi: 10.1038/s41467-022-32649-7 (PMC9392749; doi:10.1038/s41467-022-32649-7)
Supplement: Supplementary file 6 — Supplementary Data 4 [file 41467_2022_32649_MOESM6_ESM.xlsx]

## Sheet: Sheet1
Supplementary Data 4
Proteins increased (in black) or downregulated (in blue) in scramble-shRNA transduced LS1034 cells. Log10 intesity, log2 ratio and p value are shown for the two SILAC total cell extract experiments. The most significant candidates were defined as protein detected and fold-change in the same direction in both experiments, high intensity –over quantile 25%-, p value<0.05 (outlier detection test as …
			log10.intensity		log2.ratio			pval
protein.id	protein.name	gene.name	Total cell extract experiment 1	Total cell extract experiment 2	Total cell extract experiment 1	Total cell extract experiment 2	Average log2.ratio	Total cell extract experiment 1	Total cell extract experiment 2
P05109	Protein S100-A8;Protein S100-A8, N-terminally processed	S100A8	8.33767	8.33913	6.82411	6.06516	6.44463	3.6459e-163	2.7603e-114
C9JF17;P05090;C9JX71;F8WBT9	Apolipoprotein D	APOD	8.21435	8.25464	4.55881	3.18403	3.87142	7.39085e-68	1.14667e-13
Q02413;Q02413-2	Desmoglein-1	DSG1	8.90831	9.00449	3.53094	3.27369	3.40232	3.30655e-62	2.91699e-91
P05089-2;P05089;P05089-3	Arginase-1	ARG1	8.32343	8.31551	3.85246	3.34363	3.59804	4.2795e-49	1.69465e-52
P31944	Caspase-14;Caspase-14 subunit p17, mature form;Caspase-14 subunit p10, mature form;Caspase-14 subunit p20, intermediate form;Caspase-14 subunit p8, intermediate form	CASP14	8.3238	8.32971	3.09604	3.88238	3.48921	1.92748e-32	7.77394e-27
Q13835-2;Q13835	Plakophilin-1	PKP1	8.2103	8.21851	3.07728	3.56323	3.32025	4.4948e-32	6.98002e-07
A0A494C0J7;Q08188	Protein-glutamine gamma-glutamyltransferase E;Protein-glutamine gamma-glutamyltransferase E 50 kDa catalytic chain;Protein-glutamine gamma-glutamyltransferase E 27 kDa non-catalytic chain	TGM3	8.27006	8.26876	2.99447	2.32547	2.65997	1.78078e-30	4.70766e-24
P07996;P07996-2;A0A3B3ITK0;P35442	Thrombospondin-1	THBS1	8.96597	8.93469	2.30657	2.41627	2.36142	1.40785e-27	2.80465e-40
P06702	Protein S100-A9	S100A9	8.42547	8.41543	2.62798	4.02454	3.32626	4.55189e-26	1.7122e-14
Q08554-2;Q08554	Desmocollin-1	DSC1	8.94901	8.95054	2.17234	1.81522	1.99378	1.18366e-24	3.19709e-27
P25311;C9JEV0;H7BZJ8	Zinc-alpha-2-glycoprotein	AZGP1	8.68431	8.68145	2.34315	1.69437	2.01876	3.49804e-24	1.12661e-24
P29508;P29508-2	Serpin B3	SERPINB3	7.94447	7.88364	2.56704	2.75818	2.66261	1.60766e-19	1.2634e-44
Q5T749	Keratinocyte proline-rich protein	KPRP	7.92343	7.88284	2.21257	2.86523	2.5389	5.44772e-15	1.29664e-17
P31151;Q86SG5	Protein S100-A7;Protein S100-A7A	S100A7;S100A7A	8.28777	8.28437	2.01397	3.3413	2.67763	8.77451e-15	2.35374e-39
Q8WUJ3;Q8WUJ3-2;H0YL56;H0YCE1	Cell migration-inducing and hyaluronan-binding protein	CEMIP	9.21821	9.18336	1.29782	1.18161	1.23971	8.04521e-12	3.18467e-18
P12532;P12532-2;F8WCN3;C9JSQ1;C9J8F6;C9J6W7;C9JT96;C9JJX8;C9J995;P17540;D6RHV3;D6R998	Creatine kinase U-type, mitochondrial	CKMT1A;CKMT1B	9.39078	9.39957	1.09016	0.789486	0.939823	1.21228e-11	4.04891e-06
P04792;F8WE04;C9J3N8	Heat shock protein beta-1	HSPB1	9.68251	9.69097	0.912374	0.632607	0.77249	1.89436e-10	5.14432e-07
Q16790;A0A087WYS4	Carbonic anhydrase 9	CA9	8.57769	8.56342	1.238	0.792207	1.0151	6.76239e-10	3.50033e-12
A0A024R0K5;P06731;P06731-2;A0A087WYX0;T2HUW8;M0R3J1	Carcinoembryonic antigen-related cell adhesion molecule 5	CEACAM5	7.76733	7.78104	1.625	1.28641	1.45571	6.86434e-09	2.63353e-06
Q9HCY8	Protein S100-A14	S100A14	9.24777	9.22925	1.04817	0.985131	1.01665	2.98972e-08	3.79359e-11
Q02487;A0A3B3ISU0	Desmocollin-2	DSC2	8.66601	8.63282	1.16958	0.774676	0.972128	3.15709e-07	5.89746e-06
Q96GE6;Q96GE6-2;Q96GE6-3;Q96GE6-4;H3BS46	Calmodulin-like protein 4	CALML4	8.51883	9.19736	1.0168	0.750761	0.88378	3.6202e-07	1.74422e-05
A0A0A6YYL2;P0DMN0;P0DMM9;P0DMM9-3;P0DMM9-2;H3BPL6;H3BNY7;H3BRT0	Sulfotransferase;Sulfotransferase 1A4;Sulfotransferase 1A3	SULT1A4;SULT1A3	9.33047	9.33488	0.803192	0.635114	0.719153	6.51802e-07	0.000133158
P02649;E9PEV4;E7ERP7;H0Y7L5	Apolipoprotein E	APOE	8.58631	8.5066	0.988819	6.65398	3.8214	7.39012e-07	1.5666e-146
P30838;C9JMC5;A8MYB8;E9PNN6;I3L3I9;C9JKT2;I3L3W9;I3L4E5;I3L1H6;E9PJV0;P48448	Aldehyde dehydrogenase, dimeric NADP-preferring	ALDH3A1	8.05744	8.06486	1.09268	1.15978	1.12623	9.37376e-07	2.05219e-06
O95994;H7C3Z9;B5MC07;C9J3E2;H7C040;B5MC62;Q8TD06	Anterior gradient protein 2 homolog	AGR2	9.11849	9.12268	0.884834	0.528948	0.706891	2.67543e-06	3.4538e-06
O60711;O60711-2;B7Z5P7;E9PNX9	Leupaxin	LPXN	8.38944	8.36443	1.14213	1.00144	1.07179	3.15203e-06	1.67009e-07
A0A0B4J269;Q13509;Q13509-2;G3V2A3;G3V5W4;G3V2R8;G3V3R4;G3V2N6;G3V542	Tubulin beta-3 chain	TUBB3	9.60964	9.57094	0.733771	0.680891	0.707331	5.65474e-06	2.3536e-06
Q01629;E9PQN9	Interferon-induced transmembrane protein 2	IFITM2	7.90605	7.89346	1.22479	0.692595	0.958692	1.01715e-05	0.000334981
A0A087X0W9;Q8N6M0;Q8N6M0-2;A0A0C4DH76	OTU domain-containing protein 6B	OTUD6B	8.63077	8.65999	0.949255	0.685083	0.817169	3.05527e-05	0.00246631
P13196;H7C4H7;H7C5B0	5-aminolevulinate synthase, nonspecific, mitochondrial	ALAS1	8.26544	8.27311	1.06803	1.01034	1.03919	3.06377e-05	0.000306396
P24385;F5H437	G1/S-specific cyclin-D1	CCND1	7.85591	7.84033	1.15486	1.10116	1.12801	3.25404e-05	0.000700054
A0A087WV24;P20711;P20711-3;A0A087WU57;H7BZF7;P20711-4;P20711-2;F8WER1	Aromatic-L-amino-acid decarboxylase	DDC	8.65347	8.64614	0.927743	0.77359	0.850666	4.56025e-05	3.25342e-07
Q8TB03;Q8TB03-2;Q8TB03-3	Uncharacterized protein CXorf38	CXorf38	8.56627	8.5729	0.809398	0.661068	0.735233	4.66434e-05	0.00146552
P11802;F8VYH9;F8VTV8;F8VWX7;F8VZ51;F8VZZ0;P11802-2;F8VXD2;F8W1L8;Q96BE9;F8VYY1;F8VZ13	Cyclin-dependent kinase 4	CDK4	8.84734	8.85328	0.928539	0.902497	0.915518	4.85639e-05	0.00115849
O95340;O95340-2	Bifunctional 3-phosphoadenosine 5-phosphosulfate synthase 2;Sulfate adenylyltransferase;Adenylyl-sulfate kinase	PAPSS2	8.32545	8.31373	1.02723	1.34553	1.18638	5.97061e-05	1.67149e-07
O95760-4;O95760-3;O95760-2;O95760	Interleukin-33;Interleukin-33 (95-270);Interleukin-33 (99-270);Interleukin-33 (109-270)	IL33	8.42347	8.41498	0.968407	1.06244	1.01542	7.16076e-05	6.42195e-07
P30279;A0A3B3IT44;P30279-2;H0YGD4	G1/S-specific cyclin-D2	CCND2	8.38254	8.36148	0.957888	1.26205	1.10997	8.52597e-05	2.98699e-05
Q13501-2;Q13501;E7EMC7;E9PFW8;C9JRJ8;E3W990	Sequestosome-1	SQSTM1	8.93773	8.95327	0.829178	0.658174	0.743676	8.56921e-05	0.000579238
Q96HC4;Q96HC4-7;Q96HC4-4;Q96HC4-6;Q96HC4-3;Q96HC4-2;H0Y8Y3;A0A0D9SFR4;H0YBI4;A0A0A0MSP3;H0Y929;D6RAA1;A0A0D9SFW3;D6RGG6;Q96HC4-5	PDZ and LIM domain protein 5	PDLIM5	9.32425	9.30115	0.624844	0.518143	0.571493	0.000116056	0.000104808
Q96G04-2;Q96G04;K7ES84;E9PQV7;E9PN63;Q8N7N1;P0C5J1;Q4KMP3;Q9NVL1-3	Protein-lysine N-methyltransferase EEF2KMT;Putative protein N-methyltransferase FAM86B1;Putative protein N-methyltransferase FAM86B2	EEF2KMT;FAM86B2;FAM86B1	7.92771	7.92054	1.04454	0.852615	0.948578	0.000149089	0.00139344
P46527;E7ES52;H7C2T1	Cyclin-dependent kinase inhibitor 1B	CDKN1B	8.27754	8.28546	0.967871	0.914059	0.940965	0.000151343	0.00116879
O00767	Acyl-CoA desaturase	SCD	8.26021	8.23087	0.955452	1.24499	1.10022	0.000182736	1.03877e-06
P02792	Ferritin light chain	FTL	8.17862	8.15648	0.825006	0.661707	0.743356	0.000188914	0.0015613
P56470;M0QZ93	Galectin-4;Galectin	LGALS4	9.96584	9.95045	0.534412	0.382043	0.458228	0.000229263	0.000656794
O75695	Protein XRP2	RP2	8.51532	8.47635	0.730105	0.68694	0.708522	0.000230156	0.00137158
Q86Y79;A0A096LP22;A0A096LPA3;C9J7Z1;A0A096LP34	Probable peptidyl-tRNA hydrolase	PTRH1	8.05327	8.04919	0.811523	0.528011	0.669767	0.000238393	0.00583398
P62745	Rho-related GTP-binding protein RhoB	RHOB	7.98736	8.00409	0.994902	0.921773	0.958337	0.000292789	2.06651e-05
P14923;C9JK18;C9JKY1;C9JTX4;C9J826;C9JPI2;K7ERP3	Junction plakoglobin	JUP	10.178	10.1508	0.524749	0.338524	0.431636	0.000299509	6.03697e-05
O75794;X6RA30;X6RKY7;X6RF82;H7BZW7	Cell division cycle protein 123 homolog	CDC123	8.61178	8.61644	0.815859	0.75183	0.783845	0.000321337	0.00166327
Q01469;I6L8B7;A8MUU1	Fatty acid-binding protein, epidermal	FABP5	9.79095	9.7735	0.520997	0.462972	0.491985	0.000331862	0.000438131
Q96BS2-3;Q96BS2;Q96BS2-2;E9PQ58;H0YIX4	Calcineurin B homologous protein 3	TESC	8.60399	8.57878	0.801933	0.824622	0.813277	0.000403531	8.55782e-06
Q5VYY1	Ankyrin repeat domain-containing protein 22	ANKRD22	8.69819	8.70271	0.784881	0.711039	0.74796	0.0005309	0.000903441
Q9H190;Q9H190-3	Syntenin-2	SDCBP2	7.89994	7.90287	0.949087	0.666599	0.807843	0.000532643	3.11064e-05
P07148;A8MW49	Fatty acid-binding protein, liver	FABP1	9.58302	9.55351	0.558517	0.424204	0.491361	0.000587209	4.14551e-05
Q9Y5K6	CD2-associated protein	CD2AP	9.08451	9.12737	0.631042	0.515274	0.573158	0.000732619	0.000110144
P25815	Protein S100-P	S100P	9.31071	9.29459	0.543446	0.503507	0.523477	0.000829556	0.000631945
Q9BTE7;H0YCN4;E9PM04;E9PQV9;H0Y9C5;E9PLH8;J3QQL8;E9PM78;H0YD80;E9PLS2;H0Y907;Q92564-2;Q92564;Q92564-3	DCN1-like protein 5;DCN1-like protein	DCUN1D5	8.56425	8.53507	0.65449	0.366262	0.510376	0.000923172	0.00308213
Q13882;Q13882-2	Protein-tyrosine kinase 6	PTK6	8.17048	8.16694	0.72035	0.554167	0.637258	0.00105446	0.0261169
P53396;P53396-2;P53396-3;K7ESG8;K7EIE7	ATP-citrate synthase	ACLY	9.90887	9.88769	0.476538	0.485499	0.481019	0.00106336	5.33055e-05
Q7Z7M9	Polypeptide N-acetylgalactosaminyltransferase 5	GALNT5	8.32065	8.34613	0.830819	0.553363	0.692091	0.00107879	0.00608746
Q06210-2;Q06210;O94808;E5RJP4	Glutamine--fructose-6-phosphate aminotransferase [isomerizing] 1	GFPT1	9.70815	9.71033	0.47317	0.354151	0.41366	0.00115701	0.0079176
P08581;P08581-2;P08581-3;H7C174;H7C130;C9JKM5	Hepatocyte growth factor receptor	MET	8.91767	8.9079	0.684341	0.53931	0.611825	0.00116968	0.00087226
P01019	Angiotensinogen;Angiotensin-1;Angiotensin-2;Angiotensin-3;Angiotensin-4;Angiotensin 1-9;Angiotensin 1-7;Angiotensin 1-5;Angiotensin 1-4	AGT	8.13933	8.156	0.709127	0.588899	0.649013	0.00125323	0.00404435
Q08752;H0Y8J0	Peptidyl-prolyl cis-trans isomerase D	PPID	9.30879	9.29918	0.523255	0.444459	0.483857	0.00130062	0.00272385
Q9NPB8;H0Y565;A0A0J9YVP8	Glycerophosphocholine phosphodiesterase GPCPD1	GPCPD1	8.1322	8.09458	0.694134	0.597387	0.64576	0.00157286	5.65462e-05
P02794;G3V192;G3V1D1;E9PRK8;E9PKY7;E9PPQ4;E9PQR3;E9PKM5;E9PK45	Ferritin heavy chain;Ferritin heavy chain, N-terminally processed;Ferritin	FTH1	9.05715	9.0377	0.659381	0.366373	0.512877	0.00175589	0.00417001
Q6P996-4;Q6P996-5;Q6P996;H3BND4;Q6P996-3;Q86XE2;Q6P996-2;J3KNK7;Q6P474;Q6XYB5;H3BNL6;A0A0J9YXH6;H3BPV5;H3BM88;H3BU11;H3BQS3	Pyridoxal-dependent decarboxylase domain-containing protein 1	PDXDC1	9.72682	9.68733	0.449277	0.484853	0.467065	0.00207336	1.45141e-05
P36952;P36952-2;C9JLM5	Serpin B5	SERPINB5	9.16936	9.15591	0.572136	0.508383	0.54026	0.00213096	0.000146135
O14745;O14745-2;J3QRP6;J3QRA3	Na(+)/H(+) exchange regulatory cofactor NHE-RF1	SLC9A3R1	9.42485	9.40272	0.49771	0.582231	0.539971	0.00224839	0.000647974
Q9BY89;A0A1B0GVJ7;Q9BY89-2	Uncharacterized protein KIAA1671	KIAA1671	8.25467	8.54946	0.762069	0.557667	0.659868	0.0026261	0.0102598
B5MC67;Q7Z6J6-2;Q7Z6J6;H0Y5N1;H0YKW6;A0A087WVP2;F8WEJ8;H0YNI9;F8WCI0;A0A1B0GV18;H7C282	FERM domain-containing protein 5	FRMD5	7.99753	7.99632	0.81246	0.425056	0.618758	0.00276126	0.0280085
Q9BXS4;Q5T6Z8;Q5T704;Q5T706;Q5T703	Transmembrane protein 59	TMEM59	7.90162	7.91794	0.805913	0.466955	0.636434	0.00297235	0.000272504
Q01826;Q01826-2;C9JP21;C9JLL5;C9J7F3;C9JGL9;C9IZC5;C9J3I0;H0YN86;A0A087WW75;A0A087WW22	DNA-binding protein SATB1	SATB1	8.98675	8.98701	0.621888	0.678303	0.650095	0.00315504	0.0349261
Q96AZ6;H0YMM4;H3BLY5;Q96AZ6-2	Interferon-stimulated gene 20 kDa protein	ISG20	8.29482	8.24825	0.742627	0.76114	0.751884	0.00333879	0.00654497
Q8IV48;E5RIV7	3-5 exoribonuclease 1	ERI1	8.57653	8.53936	0.576325	0.513317	0.544821	0.00338938	0.000238565
Q6ZN28	Metastasis-associated in colon cancer protein 1	MACC1	8.78628	8.82558	0.66534	0.610213	0.637776	0.00351078	0.0101293
Q15646;Q15646-3;Q15646-2	2-5-oligoadenylate synthase-like protein	OASL	8.51135	8.48925	0.572651	0.601759	0.587205	0.00359094	0.0273179
Q5R3I4;A9UJP8;H7C2L7;H7C089;F8WBU8	Tetratricopeptide repeat protein 38	TTC38	8.17215	8.11864	0.622932	0.61394	0.618436	0.00438	0.000162767
P00966;Q5T6L6;Q5T6L5	Argininosuccinate synthase	ASS1	9.59586	9.58168	0.464783	0.411176	0.437979	0.00439459	0.00984555
Q96FQ6	Protein S100-A16	S100A16	9.04168	9.01962	0.599615	0.516491	0.558053	0.00440808	0.000535619
Q7Z4F1;Q7Z4F1-2;H0YHW7	Low-density lipoprotein receptor-related protein 10	LRP10	7.91934	7.91788	0.762657	0.68214	0.722398	0.00477882	0.0198612
P01009;A0A024R6I7;P01009-2;A0A0G2JRN3;P01009-3;G3V2B9;G3V544;G3V5R8;G3V387;A0A0B4J278;A0A0G2JPK4;P20848	Alpha-1-antitrypsin;Short peptide from AAT	SERPINA1	8.93134	8.90847	0.592897	0.434773	0.513835	0.00486619	0.000356984
Q96K12;Q96K12-2;F8VX60;H0YIE0	Fatty acyl-CoA reductase 2	FAR2	8.62025	8.57821	0.626625	0.440831	0.533728	0.00533231	0.0139898
O75386;O75386-2;F5H7B9;H0YG12;H0YFU8;F5GWL5	Tubby-related protein 3	TULP3	8.09246	8.09056	0.608232	0.354225	0.481229	0.00535098	0.000963636
Q9H773;H3BSA6;H3BPN2	dCTP pyrophosphatase 1	DCTPP1	9.1112	9.09758	0.516491	0.365537	0.441014	0.00539352	0.00547847
Q9ULS5;G3V207;G5E963;A0A1B0GUZ3;A0A0C4DFR1;O75069-4;O75069-3;O75069-5;O75069-2;O75069	Transmembrane and coiled-coil domains protein 3	TMCC3	7.78569	7.7765	0.760455	0.745793	0.753124	0.00544083	0.00631605
E7EQR4;P15311	Ezrin	EZR	9.83936	9.8409	0.406751	0.464684	0.435717	0.00547973	0.008576
P21217;K7ES24;K7ENT3	Galactoside 3(4)-L-fucosyltransferase	FUT3	8.22526	8.20894	0.701037	0.603249	0.652143	0.00548676	0.0156923
Q06481-3;Q06481-6;Q06481;Q06481-4;Q06481-2;Q06481-5;E9PQS3;E9PSC7;E9PK76	Amyloid-like protein 2	APLP2	8.41127	8.41416	0.666553	0.535394	0.600974	0.00556521	0.00827505
Q8TD43-3;Q8TD43;Q8TD43-2;M0R0H1;M0R3H6	Transient receptor potential cation channel subfamily M member 4	TRPM4	7.76064	7.77048	0.752996	0.563454	0.658225	0.00589264	0.0168534
A0AV96;B7Z8Z7;D6R9D6;D6RBS9;D6REZ6;D6R9M7;D6RFL5;D6RBP6;D6RA49;D6RCT1;Q8TBY0-2;Q8TBY0-3;Q8TBY0	RNA-binding protein 47	RBM47	9.13918	9.14288	0.508691	0.47913	0.493911	0.00610561	0.0397899
P15559-2;P15559;B4DLR8;P15559-3;H3BNV2;H3BRK3	NAD(P)H dehydrogenase [quinone] 1	NQO1	9.57328	9.54271	0.445755	0.380033	0.412894	0.00635719	0.0140437
P30044-2;P30044;P30044-3;P30044-4	Peroxiredoxin-5, mitochondrial	PRDX5	9.91302	9.88499	0.394771	0.410179	0.402475	0.00709662	0.000755244
Q969S3	Zinc finger protein 622	ZNF622	8.45908	8.44027	0.645255	0.58329	0.614272	0.00719269	0.00848791
O75326;O75326-2;F5GYX3	Semaphorin-7A	SEMA7A	8.56936	8.58586	0.526556	0.486995	0.506776	0.00722688	0.00564722
E7ETZ4;Q9Y6E2;B5MCH7;Q75MG1;B5MCE7;E9PFD4;E7EMS9;C9JF98;Q9Y6E2-2;E9PFE3;F8WDX8	Basic leucine zipper and W2 domain-containing protein 2	BZW2	9.11862	9.10894	0.497323	0.406598	0.45196	0.00729528	0.0158696
Q9UBC5;G3V342;G3V587;C9JU63	Unconventional myosin-Ia	MYO1A	8.45053	8.42708	0.64318	0.762363	0.702771	0.00737208	0.000295058
A0A0A0MQX1;Q9HD67;E9PEW5;Q9HD67-3;E9PCN3;D6RGD1	Unconventional myosin-X	MYO10	7.76791	7.75222	0.727833	0.583225	0.655529	0.00767692	0.0370803
Q9P219;A0A0A0MR69;Q9P219-3;Q9P219-2;Q0P665;G3V3S0	Protein Daple	CCDC88C	8.39915	8.38563	0.633636	0.512761	0.573198	0.00825019	0.00977594
Q9UH17;B0QYD3;Q9UH17-3;P31941-2;P31941;Q9UH17-2;Q6ICH2;Q96AK3	DNA dC->dU-editing enzyme APOBEC-3B	APOBEC3B	8.60402	8.58984	0.591136	0.593899	0.592518	0.00843589	0.0249256
P35241;A0A2R8Y5S7;A0A2R8Y7M3;P35241-4;E9PNV3;A0A2R8Y5P0;E9PQ82	Radixin	RDX	10.1154	10.0826	0.385469	0.419681	0.402575	0.00863471	7.74617e-05
Q01628;E9PS44;C9JQL5	Interferon-induced transmembrane protein 3	IFITM3	9.42848	9.38836	0.421786	0.599375	0.51058	0.00993387	0.000472721
Q9Y2Z0;Q9Y2Z0-2	Suppressor of G2 allele of SKP1 homolog	SUGT1	9.40676	9.39536	0.418273	0.356975	0.387624	0.010587	0.0347011
Q14651;C9JAM8;C9J359;C9J0F3;C9JAM3;C9JVY2;C9JU08	Plastin-1	PLS1	9.70921	9.66751	0.373701	0.431267	0.402484	0.0110038	4.46548e-06
Q9UBB4;A0A1W2PQD2;Q9UBB4-2;B1AHE4;B1AHE3	Ataxin-10	ATXN10	9.05052	9.02708	0.534809	0.560685	0.547747	0.0110111	0.010863
A0A087X0W7;A0A087WT95;Q86TX2;P49753;G3V4F2;P49753-2;Q8N9L9	Acyl-coenzyme A thioesterase 1;Acyl-coenzyme A thioesterase 2, mitochondrial	ACOT2;ACOT1	8.44785	8.44398	0.604279	0.511444	0.557862	0.0115668	0.0309292
Q96HL8;Q96HL8-2;H7C1B8;Q96HL8-5;Q96HL8-3;C9J4Z8;H7C499;Q96HL8-4;C9JJI3;F5GYQ6	SH3 domain-containing YSC84-like protein 1	SH3YL1	8.04321	8.07296	0.544771	0.609222	0.576997	0.012159	0.00971777
O95154	Aflatoxin B1 aldehyde reductase member 3	AKR7A3	8.809	8.79769	0.56843	0.633546	0.600988	0.0124867	0.00629894
Q15464;Q15464-2	SH2 domain-containing adapter protein B	SHB	8.18356	8.17175	0.540988	0.397353	0.469171	0.0127404	0.00465671
Q01433-2;Q01433;H0Y360;Q01433-5;Q01433-3;Q01433-4;E9PJF6;H0YCL9;E9PIJ1;H0YF16	AMP deaminase 2	AMPD2	8.59938	8.5822	0.482069	0.278339	0.380204	0.013577	0.0307743
A6NDU8;A0A0C4DGW6	UPF0600 protein C5orf51	C5orf51	8.23578	8.22447	0.619027	0.34183	0.480429	0.013664	0.00798683
Q32MZ4-3;Q32MZ4-2;Q32MZ4;Q32MZ4-4	Leucine-rich repeat flightless-interacting protein 1	LRRFIP1	9.10447	9.08313	0.455277	0.392364	0.42382	0.0137078	0.00198339
P17931;G3V3R6	Galectin-3;Galectin	LGALS3	10.0551	10.0404	0.362659	0.274547	0.318603	0.0137347	0.00568659
Q06203;D6RCC8;D6RE15	Amidophosphoribosyltransferase	PPAT	9.17823	9.17091	0.449454	0.379845	0.41465	0.0149079	0.00527877
Q00796;H0YLA4;H0YKB3;Q00796-2	Sorbitol dehydrogenase	SORD	9.88392	9.87871	0.358195	0.29465	0.326423	0.0149985	0.0357616
Q12965;H0YNQ8;H0YLJ4;H0YLE5;O00160;H0YN00;H0YNB0	Unconventional myosin-Ie	MYO1E	9.56601	9.56417	0.395625	0.377463	0.386544	0.0157912	0.0319622
Q9Y446;Q9Y446-2;E9PKC4;E9PQ15;E9PRW6;E9PK71;E9PJR7	Plakophilin-3	PKP3	9.38796	9.38231	0.394999	0.330647	0.362823	0.0159625	0.040647
Q9UNA1-2;Q9UNA1;A0A2R8YGB3;A0A2R8Y5C0;H0Y4P9;A0A2R8YDK5;H0Y835;C9J6V4;H7C3P8;H7C1J1	Rho GTPase-activating protein 26	ARHGAP26	8.35731	8.33368	0.568495	0.444616	0.506555	0.0171717	0.0358001
Q15365	Poly(rC)-binding protein 1	PCBP1	9.99582	9.95768	0.350247	0.337558	0.343902	0.0175041	0.0424671
Q8IVT2	Mitotic interactor and substrate of PLK1	MISP	9.42208	9.40862	0.388828	0.437936	0.413382	0.0177407	0.00510566
P31949	Protein S100-A11;Protein S100-A11, N-terminally processed	S100A11	9.93888	9.92676	0.346536	0.154891	0.250714	0.0187944	0.0380762
Q96EK6;G3V4W4;G3V5E4	Glucosamine 6-phosphate N-acetyltransferase	GNPNAT1	8.99727	8.99944	0.491734	0.446993	0.469363	0.0193046	0.00448771
Q9H8Y5;B8ZZS4;C9JQZ3;C9K022	Ankyrin repeat and zinc finger domain-containing protein 1	ANKZF1	8.63057	8.6334	0.521598	0.371422	0.44651	0.0194909	0.032133
P62993;P62993-2;J3KT38;J3QRL5;J3QLF6	Growth factor receptor-bound protein 2	GRB2	8.88223	8.87591	0.530197	0.444223	0.48721	0.0197009	0.0464376
B7ZKQ9;Q8WTV0-4;Q8WTV0-2;Q8WTV0-3;Q8WTV0-5;Q8WTV0;F5H4X0;F5H5E8	Scavenger receptor class B member 1	SCARB1	8.68482	8.65354	0.51835	0.526452	0.522401	0.0202284	0.00678486
Q9H3R2;C9IZG1	Mucin-13	MUC13	9.07085	9.06313	0.425947	0.273831	0.349889	0.0207444	0.0143022
Q9Y223-2;Q9Y223;Q9Y223-3;Q9Y223-5;Q9Y223-4	Bifunctional UDP-N-acetylglucosamine 2-epimerase/N-acetylmannosamine kinase;UDP-N-acetylglucosamine 2-epimerase (hydrolyzing);N-acetylmannosamine kinase	GNE	8.69023	8.64725	0.515913	0.81284	0.664376	0.0207976	0.00104791
P04040	Catalase	CAT	9.74424	9.73555	0.338542	0.397942	0.368242	0.0218602	0.0364518
P31431;P31431-2	Syndecan-4	SDC4	8.47043	8.42751	0.545319	0.55669	0.551005	0.021964	0.0166846
Q8N4J0;Q5T8V1;Q5T8U9	UPF0586 protein C9orf41	C9orf41	7.82424	7.79001	0.619603	0.602109	0.610856	0.0221038	0.00450556
P07942;G3XAI2;E7EPA6	Laminin subunit beta-1	LAMB1	7.77224	7.73263	0.616702	0.190075	0.403388	0.0226989	0.00584051
Q9Y376;A0A087X0K1	Calcium-binding protein 39	CAB39	9.4852	9.41087	0.372655	0.390056	0.381356	0.0232476	0.00367058
Q9UJK0	Ribosome biogenesis protein TSR3 homolog	TSR3	7.9645	7.94562	0.602109	0.4455	0.523805	0.0232965	0.0466404
P05067-7;P05067-11;P05067-8;P05067-9;P05067;E9PG40;A0A0A0MRG2;P05067-3;P05067-4;P05067-5;P05067-6;P05067-10;H7C0V9;P05067-2;H7C2L2	Amyloid beta A4 protein;N-APP;Soluble APP-alpha;Soluble APP-beta;C99;Beta-amyloid protein 42;Beta-amyloid protein 40;C83;P3(42);P3(40);C80;Gamma-secretase C-terminal fragment 59;Gamma-secretase C-terminal fragment 57;Gamma-secretase C-terminal fragment 50;C31	APP	8.36207	8.34504	0.537466	0.293076	0.415271	0.0238331	0.0411717
Q02790;H0YFG2;F5H120	Peptidyl-prolyl cis-trans isomerase FKBP4;Peptidyl-prolyl cis-trans isomerase FKBP4, N-terminally processed	FKBP4	10.1553	10.1224	0.333571	0.288488	0.31103	0.023979	0.0401269
Q9NR30	Nucleolar RNA helicase 2	DDX21	9.82756	9.8079	0.33288	0.376976	0.354928	0.024287	0.0193516
Q14764;H3BQK6;H3BRL2;H3BUK7;H3BNF6;H3BP76;H3BPZ2;H3BNF2;H3BUP3;I3L155;H3BQE7	Major vault protein	MVP	10.1862	10.1661	0.332389	0.203518	0.267954	0.0245078	0.0154712
Q12792;Q12792-3;Q12792-4;F8VS81;F8W1Q9;F8W645;F8VRG3	Twinfilin-1	TWF1	9.60286	9.57298	0.366429	0.406292	0.38636	0.0257331	0.0292541
O14908;O14908-2;K7ELJ2;K7ESN1;K7EIT0;K7EM11	PDZ domain-containing protein GIPC1	GIPC1	8.51933	8.48883	0.432669	0.349916	0.391293	0.0259972	0.025563
A0A2R8Y653;Q9BZX2;Q9BZX2-2	Uridine-cytidine kinase 2	UCK2	8.80926	8.69186	0.50228	0.486529	0.494404	0.0270552	0.0306189
O15551	Claudin-3	CLDN3	8.89848	8.88536	0.46337	0.479935	0.471653	0.0273774	0.0117612
P30520	Adenylosuccinate synthetase isozyme 2	ADSS	9.2711	9.24779	0.404878	0.397163	0.401021	0.0275768	0.00996599
P51580	Thiopurine S-methyltransferase	TPMT	8.63667	8.65856	0.489099	0.558878	0.523988	0.0280426	0.0225238
P50053-2;P50053;C9JDL1	Ketohexokinase	KHK	8.58808	8.5904	0.426606	0.276223	0.351414	0.0280524	0.0269202
P00491;G3V5M2;G3V2H3;G3V393	Purine nucleoside phosphorylase	PNP	9.73687	9.72715	0.324618	0.322686	0.323652	0.0282456	0.0242855
Q14145;K7ESE0;K7EJ49;K7EJD8;K7EQX2;K7EPZ3	Kelch-like ECH-associated protein 1	KEAP1	8.62187	8.60789	0.48661	0.454565	0.470587	0.028814	0.0463759
A0A2R8YFL3;A0A2R8Y7R1;A0A2R8Y4U4;P15260;Q5TFC9;P15260-2;Q5TFD1	Interferon gamma receptor 1	IFNGR1	7.80696	7.80145	0.580353	0.560856	0.570604	0.0314192	0.00722251
P27105;P27105-2;F8VSL7	Erythrocyte band 7 integral membrane protein	STOM	8.24507	8.18012	0.533848	0.774503	0.654176	0.0321159	0.0292342
Q9UPW6;C9JR56;Q9UPW6-2;F8WCV6	DNA-binding protein SATB2;DNA-binding protein SATB	SATB2	8.69643	8.68332	0.476318	0.522654	0.499486	0.0322017	0.0190665
Q9UK76-3;Q9UK76;J3KSH8;J3KT51;Q9UK76-2	Hematological and neurological expressed 1 protein;Hematological and neurological expressed 1 protein, N-terminally processed	HN1	8.61619	8.62304	0.473771	0.248982	0.361376	0.0330907	0.0426084
O00515;E9PDI4;A0A0J9YYF6;A0A0J9YW63;A0A0J9YVY2;H0Y901	Ladinin-1	LAD1	8.89704	8.9136	0.445696	0.3698	0.407748	0.0337618	0.0371145
P48681;F1MQ21	Nestin	NES	8.82701	8.79736	0.478989	0.630774	0.554882	0.0348978	0.0440388
P29372-5;P29372-4;P29372;P29372-2;A2IDA3	DNA-3-methyladenine glycosylase	MPG	9.07561	8.96332	0.381667	0.418581	0.400124	0.0372706	0.0293684
Q13283;E5RIZ6;E5RIF8;E5RH42;E5RJU8;Q13283-2;E5RI46;E5RH00	Ras GTPase-activating protein-binding protein 1	G3BP1	9.59696	9.56462	0.342671	0.36125	0.351961	0.0374432	0.0215643
Q15036;Q15036-2;F8WAZ0;F8WFA0;F8WEG6	Sorting nexin-17	SNX17	8.60234	8.58469	0.396935	0.370452	0.383694	0.0402479	0.0464913
Q96QD8;Q96QD8-2;F8VUY8	Sodium-coupled neutral amino acid transporter 2	SLC38A2	8.20524	8.20836	0.508609	0.658925	0.583767	0.0406332	0.0176584
Q96CW6;A0A087X0P9;I3L4S1	Probable RNA polymerase II nuclear localization protein SLC7A6OS	SLC7A6OS	7.97835	7.97871	0.536712	0.402111	0.469411	0.0410265	0.0369718
O75351;K7EL71;K7EKZ3	Vacuolar protein sorting-associated protein 4B	VPS4B	9.00624	8.95431	0.426141	0.398836	0.412489	0.0422691	0.0199831
P26447	Protein S100-A4	S100A4	9.6853	9.63278	0.300644	0.243369	0.272007	0.0430183	0.00417401
Q7Z4Q2;Q7Z4Q2-2;Q7Z4Q2-3	HEAT repeat-containing protein 3	HEATR3	8.48704	8.49056	0.390207	0.460251	0.425229	0.0435667	0.0427634
O75116;E9PF63;Q14DU5;D6REE7;C9JFJ0	Rho-associated protein kinase 2	ROCK2	9.75262	9.71582	0.299756	0.297892	0.298824	0.0436724	0.00222511
Q14512	Fibroblast growth factor-binding protein 1	FGFBP1	7.87029	7.84325	0.537466	0.60553	0.571498	0.0452651	0.00120201
P01033;Q5H9A7;H0Y789;Q5H9B5;Q5H9B4	Metalloproteinase inhibitor 1	TIMP1	8.48811	8.48447	0.383473	0.132467	0.25797	0.0471172	0.0360962
O43491;Q6R5J7;E9PMV8;Q6ZSX4;E9PN54	Band 4.1-like protein 2	EPB41L2	9.79154	9.74913	0.29488	0.411272	0.353076	0.0474139	5.61606e-05
Q5T8P6-3;A0A087X0H9;Q5T8P6-5;Q5T8P6-4		RBM26	9.01332	9.03899	0.413058	0.339272	0.376165	0.0489209	0.0230386
Q6P4A8;F5H053	Phospholipase B-like 1;Phospholipase B-like 1 chain A;Phospholipase B-like 1 chain B;Phospholipase B-like 1 chain C	PLBD1	7.87034	7.8477	0.526972	0.418388	0.47268	0.0493459	0.0254357
P29966	Myristoylated alanine-rich C-kinase substrate	MARCKS	8.53772	8.44896	-2.76294	-2.69849	-2.73072	1.0134e-27	1.75212e-31
Q7Z4H8;Q7Z4H8-2;Q7Z4H8-3;H0YEM3	KDEL motif-containing protein 2	KDELC2	8.84394	8.78513	-1.69791	-1.52125	-1.60958	5.32788e-15	4.21795e-15
Q00534	Cyclin-dependent kinase 6	CDK6	8.54394	8.47554	-1.97453	-1.98094	-1.97774	7.64716e-15	5.92997e-22
Q01995;H0YCU9;E9PJ32	Transgelin	TAGLN	8.17366	8.12219	-2.07858	-2.72131	-2.39994	5.41844e-14	4.35672e-12
O43852;O43852-3;O43852-5;O43852-6;O43852-10;O43852-9;O43852-15;H0Y875;O43852-13;O43852-14;O43852-11;O43852-12	Calumenin	CALU	9.13315	9.06797	-1.35479	-1.18669	-1.27074	2.12034e-13	2.6534e-12
P11169;Q8TDB8-4;Q8TDB8-2;Q8TDB8;F5GYR5	Solute carrier family 2, facilitated glucose transporter member 3;Solute carrier family 2, facilitated glucose transporter member 14	SLC2A3;SLC2A14	9.42828	9.30604	-1.40452	-1.22934	-1.31693	3.33949e-13	6.89263e-10
Q13308;Q13308-6;Q13308-4;Q13308-2;Q13308-5;Q13308-3;Q86X91;H7C5L0;H0Y8F1;C9JQR6;F8WDG7;C9J9E8	Inactive tyrosine-protein kinase 7	PTK7	7.95005	7.86792	-2.00637	-1.41061	-1.70849	2.4656e-12	4.13919e-10
P50453	Serpin B9	SERPINB9	8.0164	7.93362	-1.94482	-1.65494	-1.79988	1.16794e-11	1.22943e-11
A0A2R8Y6Y7;Q9P2R7-2;Q9P2R7;A0A2R8YDQ9;Q5T9Q5;A0A2R8Y5P6;A0A2R8Y6E6;A0A0U1RQF8;Q5T9Q8;A0A0U1RQL1;A0A0U1RRI1;A0A2R8Y5P4;A0A0U1RQU7	Succinyl-CoA ligase [ADP-forming] subunit beta, mitochondrial	SUCLA2	9.07132	9.02135	-1.24513	-1.20995	-1.22754	1.6053e-11	7.28943e-09
Q07960;H0YE29;E9PNR6	Rho GTPase-activating protein 1	ARHGAP1	9.21373	9.17907	-1.2444	-1.31806	-1.28123	1.65026e-11	2.42547e-13
P50895;A0A087WXM8;K7ENU8	Basal cell adhesion molecule	BCAM	8.79559	8.68779	-1.45444	-1.09058	-1.27251	2.18116e-11	5.37294e-07
P46926;D6R9P4;D6RFF8;D6RAY7;P46926-2;D6RB13;D6R917;V9GYK3;D6RFK5;V9GYW0	Glucosamine-6-phosphate isomerase 1;Glucosamine-6-phosphate isomerase	GNPDA1	9.3676	9.34459	-1.27196	-1.41689	-1.34442	4.15382e-11	2.86412e-15
P31327;P31327-3;P31327-2;Q5R211;E7EWJ3;C9JTA4	Carbamoyl-phosphate synthase [ammonia], mitochondrial	CPS1	7.77837	7.82666	-2.06198	-2.11959	-2.09079	1.40208e-10	1.35261e-19
Q9BY49;B4DJS2;Q9BY49-2	Peroxisomal trans-2-enoyl-CoA reductase	PECR	8.04665	8.05869	-1.60583	-1.96558	-1.78571	7.16399e-09	3.08684e-14
Q9BQS8;Q9BQS8-4;Q9BQS8-3;Q9BQS8-2;H7BZ74	FYVE and coiled-coil domain-containing protein 1	FYCO1	8.63223	8.59859	-1.34976	-1.38394	-1.36685	1.15884e-08	2.18473e-08
O60262;K7ESC6	Guanine nucleotide-binding protein G(I)/G(S)/G(O) subunit gamma-7	GNG7	8.44668	8.31802	-1.31197	-0.550408	-0.931189	3.74666e-08	0.0258301
Q5T2W1;Q5T2W1-2;A0A0C4DG67;A8MUH7;A8MUH7-2	Na(+)/H(+) exchange regulatory cofactor NHE-RF3	PDZK1	8.88406	8.79844	-1.18339	-1.09956	-1.14148	5.31969e-08	2.41551e-06
O15231;O15231-3;O15231-6;H7BZT5;O15231-4;O15231-7;O15231-8;O15231-2;H0Y704	Zinc finger protein 185	ZNF185	8.65467	8.60907	-1.2444	-0.687777	-0.966088	1.50081e-07	0.00109114
P21980;P21980-2;A2A299;P21980-3;A2A2A0;P49221	Protein-glutamine gamma-glutamyltransferase 2	TGM2	8.48485	8.38897	-1.31249	-1.06502	-1.18876	2.77761e-07	3.35792e-05
Q8IVW6-4;Q8IVW6;Q8IVW6-3;H3BQ92	AT-rich interactive domain-containing protein 3B	ARID3B	8.13207	8.10629	-1.42336	-1.70226	-1.56281	3.09401e-07	2.50908e-08
Q9BSJ8-2;Q9BSJ8;F8VZB1	Extended synaptotagmin-1	ESYT1	9.28023	9.23696	-0.946431	-0.9241	-0.935266	3.47384e-07	1.23303e-07
Q9Y2H6-2;Q9Y2H6;G5E9X3;H7C507;A0A087X1M6	Fibronectin type-III domain-containing protein 3A	FNDC3A	8.71997	8.69486	-1.18872	-1.30603	-1.24737	5.36046e-07	1.61201e-06
Q4KMQ2-3;Q4KMQ2;Q4KMQ2-2;Q4KMQ2-4	Anoctamin-6	ANO6	8.12094	8.07582	-1.3851	-1.27531	-1.3302	6.44936e-07	8.15864e-07
P18433;P18433-6;Q5JWG0	Receptor-type tyrosine-protein phosphatase alpha	PTPRA	8.50389	8.49431	-1.25405	-0.942984	-1.09852	9.32804e-07	6.86415e-07
Q8NFZ8	Cell adhesion molecule 4	CADM4	8.04657	7.92396	-1.33503	-0.846634	-1.09083	1.63861e-06	0.000327125
P42574;A8MVM1;C9JXR7	Caspase-3;Caspase-3 subunit p17;Caspase-3 subunit p12	CASP3	8.69242	8.63942	-1.1275	-1.18301	-1.15525	2.03801e-06	9.95209e-07
E7ERI8;E7EW49;O75122-3;E3W994;J3KR49;A0A0U1RQI6;O75122;B3KR06;E7ENG2;O75122-2;H7C4I5;H7C5M8;D6RBU8;H7C4X8;H7C4M5;C9J668	CLIP-associating protein 2	CLASP2	8.25868	8.20962	-1.20514	-1.19478	-1.19996	2.79197e-06	8.66446e-06
Q9UIA9;E7ESC6;E5RIW1;H0YBE1;Q9H2T7	Exportin-7	XPO7	9.25871	9.2345	-0.849599	-0.853357	-0.851478	5.03475e-06	2.82734e-06
F8VWL3;B7Z493;E9PJX4;Q96M96;F8W1R0;Q96M96-2;E9PNX0;E9PQT1;Q96M96-3;H0YDQ0	FYVE, RhoGEF and PH domain-containing protein 4	FGD4	8.8901	8.87817	-0.975483	-0.909658	-0.94257	8.063e-06	2.01138e-05
Q8IUD2;X6RLX0;G8JLD3;Q8IUD2-3;Q8IUD2-2;X6RM00;Q8IUD2-4;Q8IUD2-5;A0A0U1RQN0;K7EPD6;K7EPP6;A0A0U1RQM4;K7EKH8;K7EP25;A0A0U1RQD6;A0A0U1RR82;A0A0U1RRM0;K7EIZ7	ELKS/Rab6-interacting/CAST family member 1	ERC1	9.18824	9.14516	-0.831229	-0.669843	-0.750536	8.10731e-06	9.617e-06
A0A494C169;Q9NVE7;E9PHT6;H0YA26;H0Y9E4;H0YA31	Pantothenate kinase 4	PANK4	8.01587	7.97575	-1.2722	-1.39545	-1.33383	1.25565e-05	2.28092e-07
Q92522	Histone H1x	H1FX	9.06975	8.89647	-0.79917	-0.533165	-0.666168	1.81864e-05	0.0290823
Q6P179;Q6P179-3;D6RGW0;Q6P179-2;Q6P179-4;H0Y9X9;H0YAL8	Endoplasmic reticulum aminopeptidase 2	ERAP2	9.15605	9.08176	-0.795933	-0.675545	-0.735739	1.96996e-05	0.000304012
O60524-4;O60524;G3V5V3;O60524-5;O60524-3;G3V4D9;G3V547;O60524-2	Nuclear export mediator factor NEMF	NEMF	8.65065	8.63118	-1.00619	-1.12545	-1.06582	2.35989e-05	4.83297e-05
A6NHR9;A6NHR9-2;J3KTL8;A6NHR9-3;A0A2R8YCU7;J3KRK8;J3QSH1;A0A2R8YE92	Structural maintenance of chromosomes flexible hinge domain-containing protein 1	SMCHD1	8.78441	8.69614	-0.91127	-0.834549	-0.87291	2.88644e-05	0.0132913
Q14571;Q14571-2;H7C2X9	Inositol 1,4,5-trisphosphate receptor type 2	ITPR2	9.40264	9.30797	-0.797013	-0.358734	-0.577873	3.22694e-05	0.0055055
Q96N66;Q96N66-3;Q96N66-2;A9C4B8;H7C2M4;C9J4E9;A0A0G2JNX6;M0R1Z5	Lysophospholipid acyltransferase 7	MBOAT7	8.734	8.70396	-0.973868	-1.10185	-1.03786	4.33675e-05	1.00604e-05
P04035;P04035-3;P04035-2;H0Y8F6;H0Y8K6;D6RIW0	3-hydroxy-3-methylglutaryl-coenzyme A reductase	HMGCR	8.6176	8.582	-0.967685	-0.403377	-0.685531	4.86191e-05	3.13829e-05
Q6FI81;H3BV90;Q6FI81-3;H3BT65;H3BUG4;H3BPG7;H3BQ23;Q6FI81-2;H3BTZ8	Anamorsin	CIAPIN1	8.93418	8.91261	-0.884012	-1.01243	-0.948221	5.28483e-05	1.42369e-06
Q9NYT0;H0YJ64;H0YIZ5;H0YJD0;G3V337	Pleckstrin-2	PLEK2	8.50507	8.53466	-1.03598	-1.13277	-1.08438	5.40859e-05	2.36103e-07
P60953;Q5JYX0;A0A494C1M1;A0A494BZX6;A0A3B3IRV0	Cell division control protein 42 homolog	CDC42	9.3627	9.30648	-0.750178	-0.752406	-0.751292	9.00091e-05	1.25693e-05
J3KQL8;Q9BQE5;E9PM95;B0QYK8	Apolipoprotein L2	APOL2	8.91251	8.88125	-0.846072	-0.856388	-0.85123	0.000109684	9.91212e-07
Q5VZL5-4;Q5VZL5;Q5VZL5-3;Q5VZL5-2;H7C1I7	Zinc finger MYM-type protein 4	ZMYM4	7.90012	7.83209	-1.12002	-1.05144	-1.08573	0.000132929	0.00247408
Q9BQ67;M0QX71	Glutamate-rich WD repeat-containing protein 1	GRWD1	8.87049	8.83759	-0.82603	-0.829038	-0.827534	0.000151757	1.26185e-05
Q99523;Q99523-2;A0A0J9YVX1;A0A0J9YX61	Sortilin	SORT1	7.86502	7.88654	-1.22509	-0.8118	-1.01845	0.000166882	0.00131826
P09104;P09104-2;F5H0C8;U3KQP4;F5H1C3;U3KQQ1	Gamma-enolase;Enolase	ENO2	8.79537	8.75111	-0.818687	-0.751292	-0.78499	0.000173875	0.00012213
Q96RS6;Q96RS6-2;Q96RS6-3	NudC domain-containing protein 1	NUDCD1	9.03945	8.99174	-0.79917	-0.753177	-0.776174	0.000259882	0.000243684
Q5JU69;Q8N2E6;Q5JU69-2	Torsin-2A	TOR2A	8.15192	8.12131	-1.02368	-0.926759	-0.975219	0.000260909	0.00011392
P51649-2;P51649;C9J8Q5	Succinate-semialdehyde dehydrogenase, mitochondrial	ALDH5A1	8.52586	8.47888	-0.938022	-0.838911	-0.888467	0.000264999	2.93649e-06
P10644;P10644-2;K7EPB2;K7EIE5;K7EID3;K7EJ40;K7EK41;K7EMU2;K7EMZ6;K7EM13;K7EPR5;K7EQK3;X6RAV4;K7EKR1	cAMP-dependent protein kinase type I-alpha regulatory subunit;cAMP-dependent protein kinase type I-alpha regulatory subunit, N-terminally processed	PRKAR1A	8.82169	8.82961	-0.791939	-0.78115	-0.786544	0.000282793	3.09288e-08
O95361;B3KP96;H0Y626;O95361-2;K7EL43;Q309B1;J3QKY5;K7ENN8;J3QL38;J3QR69;J3QLP0;Q309B1-2	Tripartite motif-containing protein 16	TRIM16	8.76527	8.77623	-0.791606	-0.53446	-0.663033	0.000284487	0.00291036
P38432	Coilin	COIL	8.59134	8.56359	-0.933195	-0.836974	-0.885085	0.000285519	2.61205e-05
Q6PD62;H0YCE8	RNA polymerase-associated protein CTR9 homolog	CTR9	8.87987	8.93155	-0.788602	-0.785006	-0.786804	0.000300178	3.19004e-05
Q02880-2;Q02880;E9PCY5;H7BZ82	DNA topoisomerase 2-beta;DNA topoisomerase 2	TOP2B	9.09728	9.02503	-0.674099	-0.597126	-0.635613	0.000320181	0.0229153
O94760;B4DYP1;O94760-2	N(G),N(G)-dimethylarginine dimethylaminohydrolase 1	DDAH1	8.90952	8.84404	-0.787014	-0.642748	-0.714881	0.00032266	0.00631847
P32004-3;P32004-2;P32004;E7EPI4;E7EVM4;H0Y5C3;E9PHJ4	Neural cell adhesion molecule L1	L1CAM	8.27368	8.195	-0.927366	-0.615793	-0.77158	0.000347803	0.0222386
Q9BZ29-4;Q9BZ29;Q9BZ29-3;Q9BZ29-5;A0A088AWN3;A0A0A0MSY4;A0A0A0MT38;Q6ZSL5;Q9BZ29-6;H0Y3S1;A0A0D9SFH5;H7BZ79;Q5JUD8;X6RGR3;Q5JUD3;A0A1B0GVL8;A0A0D9SF41	Dedicator of cytokinesis protein 9	DOCK9	8.3423	8.29063	-0.857981	-0.69439	-0.776185	0.000383387	0.0216248
F5GYH1;A0A1W2PRM0;A0A1W2PRL5;A0A1W2PR09;Q8NC96;A0A1W2PNT6;A0A1W2PRW5;F5H2U7;A0A1W2PR27;A0A1W2PPF5;A0A1W2PRQ7;Q8NC96-2	Adaptin ear-binding coat-associated protein 1	NECAP1	7.91448	7.88403	-1.03872	-1.16176	-1.10024	0.00041732	5.23688e-07
G3V3G9;Q5TAQ9;V9GY54;V9GZ39;V9GYZ9;Q5TAQ9-2;Q5TAQ8;A6NGE4;P0C7V8	DDB1- and CUL4-associated factor 8	DCAF8	8.48457	8.44045	-0.895147	-0.851359	-0.873253	0.000507736	0.000402191
Q9UH99;Q9UH99-2;Q9UH99-3;B0QY60;B0QY63;B0QY64;B0QY68;B0QY66;H0Y686;B0QY67;B0QY69;B0QY65	SUN domain-containing protein 2	SUN2	9.19584	9.1604	-0.651499	-0.588229	-0.619864	0.000512489	0.00331479
P12004	Proliferating cell nuclear antigen	PCNA	10.1679	10.1333	-0.613154	-0.633757	-0.623455	0.000549445	0.000151415
Q9P2B2	Prostaglandin F2 receptor negative regulator	PTGFRN	8.71883	8.68944	-0.825786	-0.835358	-0.830572	0.000556889	0.000510933
P49137;P49137-2;Q96PN8;O43930;P51817	MAP kinase-activated protein kinase 2	MAPKAPK2	7.91462	7.87833	-1.01657	-0.941482	-0.979026	0.000562025	0.000584681
H0Y993;A0A494C028;P35659;B4DFG0;P35659-2;A0A494C198;H0Y8X0;D6RDA2;D6R9L5	Protein DEK	DEK	9.41417	9.36788	-0.659011	-0.604546	-0.631779	0.000566047	0.000333995
O15438;O15438-4;O15438-2;O15438-5;H0Y8Q6	Canalicular multispecific organic anion transporter 2	ABCC3	8.12487	8.16852	-0.963548	-0.999639	-0.981594	0.000602036	0.00190244
H0Y742;O94901-9;H0Y6N5;E9PHI4;O94901-5;O94901-8;O94901;O94901-6;H7C2K3;O94901-3;H7C3X3;O94901-2;O94901-7	SUN domain-containing protein 1	SUN1	8.18101	8.13123	-0.957618	-0.731444	-0.844531	0.000652163	0.00539768
P07858;E9PR54;E9PJ67;E9PCB3;E9PKQ7;E9PNL5;E9PHZ5;E9PLY3;E9PSG5;E9PQM1;E9PS78;E9PL32;E9PKX0;R4GMQ5;E9PIS1	Cathepsin B;Cathepsin B light chain;Cathepsin B heavy chain	CTSB	10.0662	10.041	-0.604166	-0.572017	-0.588091	0.000659132	0.000684119
O15455;O15455-2;D6RA51	Toll-like receptor 3	TLR3	7.93246	7.91174	-0.989139	-0.773068	-0.881104	0.000805875	9.65008e-05
P00505;P00505-2	Aspartate aminotransferase, mitochondrial	GOT2	9.95787	9.93347	-0.592923	-0.660016	-0.62647	0.000824986	0.000249383
P52789;E9PB90	Hexokinase-2;Hexokinase	HK2	8.68966	8.6616	-0.799999	-0.732313	-0.766156	0.000835179	0.000140012
Q8NCN5;A8MT40;H3BQG3;H3BUH3;B7ZAR9;Q8NCN5-2;H3BV59;H3BU60	Pyruvate dehydrogenase phosphatase regulatory subunit, mitochondrial	PDPR	8.77522	8.95258	-0.728312	-0.556209	-0.64226	0.000848641	0.00242571
O00330-3;O00330;H0YD97;O00330-2	Pyruvate dehydrogenase protein X component, mitochondrial	PDHX	8.58464	8.54508	-0.847035	-0.837782	-0.842409	0.00101938	0.000242561
A0A1B0GUI1;Q6GYQ0;Q6GYQ0-7;Q6GYQ0-5;Q6GYQ0-6;Q6GYQ0-2;Q6GYQ0-4;H0YJB5;Q6GYQ0-3;H0YJ04	Ral GTPase-activating protein subunit alpha-1	RALGAPA1	8.18665	8.15364	-0.920674	-0.790188	-0.855431	0.0010626	0.000945251
Q969U7-2;Q969U7;K7ENR6;K7ER45	Proteasome assembly chaperone 2	PSMG2	8.28937	8.26082	-0.842778	-0.780142	-0.81146	0.00119871	0.000927354
Q9NVA1;F6UTR7;B1AKV3;Q9NVA1-5;Q9NVA1-4;Q9NVA1-2;B1AKV4;B1AKV6;Q9NVA1-3;B1AKV2;F8WCR2	Ubiquinol-cytochrome-c reductase complex assembly factor 1	UQCC1	7.96122	7.93976	-0.957023	-1.0743	-1.01566	0.00121477	2.68015e-05
Q9Y696	Chloride intracellular channel protein 4	CLIC4	8.60552	8.53359	-0.766553	-0.471656	-0.619105	0.00138867	0.0311564
P52594-2;P52594-3;P52594;P52594-4;B8ZZY2;C9J2I0	Arf-GAP domain and FG repeat-containing protein 1	AGFG1	8.32377	8.31097	-0.828307	-0.897163	-0.862735	0.00146553	0.00120901
Q8NCS4;A0A2R8YCV2	Uncharacterized protein ZMYM6NB	ZMYM6NB	7.77934	7.73541	-1.03703	-1.07642	-1.05672	0.00153093	0.000129309
P61006;P61006-2;H0YMN7;H0YLJ8;H0YL94;M0R257;P20337;Q96E17	Ras-related protein Rab-8A	RAB8A	8.84044	8.81746	-0.691713	-0.641823	-0.666768	0.00153903	0.000141271
E7EVJ5;Q96F07-2;Q96F07;H7C229;E7EW33;A0A087WWZ1;A0A087WTQ3;A0A087WVE1;A0A087WZL7	Cytoplasmic FMR1-interacting protein 2	CYFIP2	8.61449	8.59901	-0.7554	-0.661111	-0.708255	0.00163817	0.0331078
Q8WXH0-2;Q8WXH0;A0A0A0MRE3;G3V5X4;A0A0C4DGK3;Q8WXH0-7;G3V4T3;Q8WXH0-13;Q8WXH0-3;G3V3D4;Q8WXH0-4;Q8WXH0-10;Q8WXH0-12;Q8WXH0-5;Q8WXH0-11;Q8WXH0-6;G3V5N1;G3V2Q0;A0A1W2PRN9;Q8WXH0-8;Q8WXH0-9	Nesprin-2	SYNE2	8.90441	8.83703	-0.689478	-0.477677	-0.583578	0.0016459	0.0186095
H0YH69;Q9HBU6;Q9HBU6-2;H0YFP7;Q5SXX7;Q9NVF9-3;Q9NVF9;Q9NVF9-2	Ethanolamine kinase 1	ETNK1	8.75002	8.71307	-0.686433	-0.822526	-0.754479	0.00167333	0.00420058
Q8TEM1;Q8TEM1-2	Nuclear pore membrane glycoprotein 210	NUP210	9.42124	9.40839	-0.598079	-0.538339	-0.568209	0.00172359	0.000648924
Q5T4S7-3;Q5T4S7;Q5T4S7-2;Q5T4S7-4;Q5T4S7-5;A0A0A0MSW0;X6RE05;Q5T4S7-6	E3 ubiquitin-protein ligase UBR4	UBR4	9.4473	9.42202	-0.596458	-0.619836	-0.608147	0.00177319	0.000704306
O14975;O14975-2;G3V1R7	Very long-chain acyl-CoA synthetase	SLC27A2	8.96618	8.90882	-0.683472	-0.498047	-0.590759	0.00180843	0.0166145
Q96QA5;J3KRG2	Gasdermin-A	GSDMA	9.6391	9.67449	-0.550802	-0.989357	-0.77008	0.00185276	7.39359e-08
Q68EM7;Q68EM7-2;Q68EM7-6;Q68EM7-5;C9IZD3;Q68EM7-4;Q68EM7-3;Q68EM7-7;I3L4P6;I3L4P0;I3L3P1;I3L1S9;I3L4Y5;I3L460	Rho GTPase-activating protein 17	ARHGAP17	8.65986	8.62729	-0.740625	-0.743558	-0.742092	0.00203232	0.00397993
P61019;P61019-2;E9PKL7;H7C125;H0YD31;A0A1D5RMT4;H0YDL5	Ras-related protein Rab-2A	RAB2A	9.69073	9.65927	-0.543298	-0.608431	-0.575865	0.00212882	0.00521541
P14209-3;P14209	CD99 antigen	CD99	8.93472	8.88124	-0.672833	-0.506196	-0.589514	0.00213297	0.0164014
Q9UN86-2;Q9UN86;D6RAC7;D6RB17;D6RGJ4;D6RE13;D6RBW8;D6RBM9;D6REX8;D6RBR0;D6R9X5;D6R9A4	Ras GTPase-activating protein-binding protein 2	G3BP2	9.05594	9.01988	-0.671475	-0.669934	-0.670705	0.00217804	0.000623179
Q5VT06;H0Y7F7;Q5T2X4;E9PIK0;H0Y6Q4	Centrosome-associated protein 350	CEP350	8.13548	8.12083	-0.855591	-0.910042	-0.882817	0.0024083	0.0453501
Q92604	Acyl-CoA:lysophosphatidylglycerol acyltransferase 1	LPGAT1	7.92121	7.90023	-0.898634	-0.891341	-0.894988	0.00248121	0.000216402
A0A499FJI4;O75592;O75592-2;H7C3U4;A0A0C4DGY7;A0A087WY34	E3 ubiquitin-protein ligase MYCBP2	MYCBP2	8.33339	8.29914	-0.78509	-0.782492	-0.783791	0.00262172	0.00600366
Q9NQG5;A2A2M0;A0A087X2D2;E9PIQ9;A0A087WUK3;E9PQF3	Regulation of nuclear pre-mRNA domain-containing protein 1B	RPRD1B	9.09007	9.05188	-0.565695	-0.584289	-0.574992	0.00267886	0.0139215
Q5SSJ5;Q5SSJ5-2;B0QZK4;X6RGJ2;Q5SWC8;B0QZK9;B0QZK8	Heterochromatin protein 1-binding protein 3	HP1BP3	9.37675	9.31874	-0.571143	-0.456491	-0.513817	0.00273849	0.00166281
P58546;C9JL85	Myotrophin	MTPN	8.40214	8.39169	-0.725698	-0.743903	-0.7348	0.00285682	0.00511015
P48553;A0A096LPH7;F8WE24;P48553-2	Trafficking protein particle complex subunit 10	TRAPPC10	8.17617	8.11594	-0.832769	-1.0842	-0.958484	0.00316847	0.000625293
Q8NF50-4;Q8NF50-3;Q8NF50-2;Q8NF50;A2A369;E9PDJ4;A2A370	Dedicator of cytokinesis protein 8	DOCK8	7.82489	7.78729	-0.966947	-0.753262	-0.860105	0.00321143	0.0426086
K7ERV3;P04183;K7ES52;K7ERJ1;K7ENW5	Thymidine kinase;Thymidine kinase, cytosolic	TK1	8.3175	8.28017	-0.767485	-0.748032	-0.757759	0.00329638	0.00745608
O15254;O15254-2;D6RJ89	Peroxisomal acyl-coenzyme A oxidase 3	ACOX3	7.97154	7.87549	-0.874207	-0.837863	-0.856035	0.00330479	0.00670107
Q15119;Q15119-2;D6RDN9;D6RJH7;D6RHG2;D6R983;D6RGV8	[Pyruvate dehydrogenase (acetyl-transferring)] kinase isozyme 2, mitochondrial	PDK2	8.2653	8.21385	-0.767061	-0.880646	-0.823854	0.00331441	0.0062178
Q9UM22;Q9UM22-3;D6RIH7;Q9UM22-2	Mammalian ependymin-related protein 1	EPDR1	8.59598	8.52268	-0.758388	-0.595026	-0.676707	0.00336515	0.0175428
O96028;O96028-5;O96028-3;O96028-2;O96028-4;O96028-6;D6R9V2;H0Y9U6;O96028-7;D6RIS1;H0Y9L4	Histone-lysine N-methyltransferase NSD2	WHSC1	8.62488	8.58259	-0.703809	-0.477366	-0.590588	0.00342134	0.011649
O95163;F5H2T0;H0YDF3	Elongator complex protein 1	IKBKAP	8.79982	8.80329	-0.636822	-0.654436	-0.645629	0.00357452	0.00092969
P55268;F5H520	Laminin subunit beta-2	LAMB2	8.14922	8.09714	-0.822363	-0.590243	-0.706303	0.00358287	0.0352913
P11021	78 kDa glucose-regulated protein	HSPA5	10.5015	10.44	-0.514299	-0.406537	-0.460418	0.00358736	0.0219025
A0A0A0MS41;A0A1P0AYU5;Q9BWM7;S4R3N9	Sideroflexin;Sideroflexin-3	SFXN3	9.24924	9.23315	-0.547943	-0.643025	-0.595484	0.00367523	0.000460049
P09874;Q5VX84;Q5VX85	Poly [ADP-ribose] polymerase 1	PARP1	10.0817	10.0447	-0.511468	-0.463832	-0.48765	0.0037701	0.00610186
Q9H1E5;E9PIN7	Thioredoxin-related transmembrane protein 4	TMX4	8.26961	8.2303	-0.753519	-0.697507	-0.725513	0.00394019	0.0149187
P14618-2;H3BTN5;H3BQ34;H3BR70;H3BT25;H3BUW1;H3BTJ2	Pyruvate kinase PKM;Pyruvate kinase	PKM	7.96848	7.87092	-0.85814	-0.764771	-0.811455	0.0039749	0.0445144
A0MZ66;A0MZ66-3;A0MZ66-6;A0MZ66-4;A0MZ66-5;A0MZ66-2;A0MZ66-8;A0MZ66-7	Shootin-1	KIAA1598	9.26077	9.2462	-0.543001	-0.412619	-0.47781	0.00400719	0.00571808
Q16880;D6RFW2	2-hydroxyacylsphingosine 1-beta-galactosyltransferase	UGT8	8.53376	8.48183	-0.74373	-0.353549	-0.548639	0.00405435	0.008971
Q13464;A0A0U1RQV4;J3KRH6	Rho-associated protein kinase 1	ROCK1	8.883	8.8379	-0.627046	-0.543991	-0.585519	0.00412731	0.0236597
Q9P1Z2-2;Q9P1Z2-3;Q9P1Z2;Q9P1Z2-4;F8VWP8;F8VPN1;F8VUB3;F8VZI3;F8W0X2;F8VRQ9;F8VXS2;F8VQE3	Calcium-binding and coiled-coil domain-containing protein 1	CALCOCO1	7.94843	7.95163	-0.851599	-0.893518	-0.872559	0.00428141	0.000849273
Q8NCC3;H3BMU8;Q8NCC3-2;H3BM47;B4DPU0;B4DJW4;H3BPT3	Group XV phospholipase A2	PLA2G15	8.45203	8.43003	-0.696172	-0.502432	-0.599302	0.00429225	0.0152502
Q13488;E9PM12;E9PMC5;E9PNA6;Q13488-2;H0YEL3	V-type proton ATPase 116 kDa subunit a isoform 3;V-type proton ATPase subunit a	TCIRG1	8.78785	8.66504	-0.620586	-0.736908	-0.678747	0.00453405	0.000991012
Q9Y2L9-2;Q9Y2L9;Q9Y2L9-3;C9JWE0;C9J5B8;Q5VUJ6-2;Q5VUJ6	Leucine-rich repeat and calponin homology domain-containing protein 1	LRCH1	8.75004	8.86364	-0.617675	-0.709908	-0.663791	0.00472899	0.00859119
H0YAV1;Q7LG56;Q7LG56-6;A0A0C4DGZ6;Q7LG56-2;Q7LG56-5;Q7LG56-3	Ribonucleoside-diphosphate reductase subunit M2 B	RRM2B	8.17956	8.0674	-0.794936	-0.530271	-0.662604	0.00492186	0.00417059
Q8TD19;G3V459;G3V5V0;G3V2Z5;REV__Q5SQT3;REV__Q9P0M6	Serine/threonine-protein kinase Nek9	NEK9	8.76704	8.7191	-0.610983	-0.6072	-0.609092	0.00520599	0.00465088
Q13228;Q13228-4;Q13228-2;Q13228-3;A6PVX1;H0Y532;F2Z2W8;F8WCR4;C9JVL0;F8WBA9	Selenium-binding protein 1	SELENBP1	9.05862	8.9974	-0.60862	-0.535058	-0.571839	0.00550943	0.037632
Q8IWA4;Q8IWA4-3;H7C5H5;Q8IWA4-2;C9JXQ1	Mitofusin-1	MFN1	8.49257	8.45632	-0.709732	-0.532666	-0.621199	0.0061708	0.0262233
A0A0D9SF60;Q99569-2;Q99569;E7EST6;H0YFB1;E7EMY7;E9PHB5;Q9UQB3-2;Q9UQB3;D6RBA8;D6RC65;D6RHE9;B4DRK2;E7EPC8	Plakophilin-4	PKP4	8.38593	8.33449	-0.668573	-0.605494	-0.637034	0.00619588	0.0432998
Q9P0J1;Q9P0J1-2;E5RIV4;E5RI96;E5RIE5	[Pyruvate dehydrogenase [acetyl-transferring]]-phosphatase 1, mitochondrial	PDP1	8.97966	8.99544	-0.596172	-0.53436	-0.565266	0.00656059	0.00856587
P30307-2;P30307;P30307-4;P30307-3;A0A3B3IT42;D6RJC2;D6RD20;H0Y999	M-phase inducer phosphatase 3	CDC25C	7.87545	7.82191	-0.894682	-0.990519	-0.9426	0.00657149	0.0161403
Q86U86-5;Q86U86-4;Q86U86-7;Q86U86-3;Q86U86-9;Q86U86-2;Q86U86-8;Q86U86;E7EVG2;H0Y5B5;Q86U86-6;C9JPI5;C9JQF1;C9JCJ2;C9J053	Protein polybromo-1	PBRM1	8.99474	8.94229	-0.593402	-0.534062	-0.563732	0.00681777	0.0315254
P46019	Phosphorylase b kinase regulatory subunit alpha, liver isoform	PHKA2	7.89501	7.90842	-0.809415	-0.929337	-0.869376	0.00682846	0.000332193
H0YIZ1;P61916;J3KMY5;G3V3E8;E7EMS2;G3V3D1;G3V2V8;P61916-2	Epididymal secretory protein E1	NPC2	9.11031	9.07753	-0.509746	-0.438612	-0.474179	0.00704402	0.0106507
Q9NW08;Q9NW08-2;F8VRU2	DNA-directed RNA polymerase III subunit RPC2	POLR3B	8.43377	8.4247	-0.658097	-0.7876	-0.722849	0.00709806	0.00243134
Q9UBR2	Cathepsin Z	CTSZ	9.085	9.05658	-0.507414	-0.440102	-0.473758	0.00731984	0.0106699
Q8TCJ2	Dolichyl-diphosphooligosaccharide--protein glycosyltransferase subunit STT3B	STT3B	9.45094	9.41915	-0.508327	-0.512985	-0.510656	0.00752352	0.00191096
Q14061;H7C4E5;C9J8T6	Cytochrome c oxidase copper chaperone	COX17	8.54554	8.46174	-0.692963	-0.735782	-0.714373	0.00754426	0.00694112
A0A087WY00;G3V394;F8W6H6;Q9Y4I1-2;Q9Y4I1;Q9Y4I1-3;F8WE88;E7ERV5;O95317;Q9UES5;G3V3C9;H0YM96	Unconventional myosin-Va	MYO5A	8.53518	8.52517	-0.690462	-0.651499	-0.67098	0.00777107	0.00208815
O14578-4;O14578;H7BYJ3;O14578-3;O14578-2;H0YGG8;REV__H0YNL5;F5H4K4;REV__A0A075B720;REV__P40818-2;REV__P40818	Citron Rho-interacting kinase	CIT	8.96874	8.91352	-0.58111	-0.473215	-0.527162	0.00807145	0.015937
P12429;D6RA82;D6RFG5;D6RAZ8;D6RFJ9	Annexin A3;Annexin	ANXA3	9.82899	9.78897	-0.464877	-0.452279	-0.458578	0.00827033	0.0330415
Q9Y244;A0A1W2PS02	Proteasome maturation protein	POMP	8.39855	8.37849	-0.642655	-0.659285	-0.65097	0.00864347	0.00511015
Q14739;A0A494C1L1;C9JXK0;C9JES9	Lamin-B receptor	LBR	9.32627	9.29929	-0.495695	-0.405992	-0.450844	0.0091127	0.00420262
O75955;A0A140T9R1;O75955-2;A0A140T9W4;A2AB09;A0A140T9X0;A2AB10;A2AB12;A0A140T959;A0A0G2JJQ6;A2AB13;A0A140T9C3;A2AB11;A0A140T910;A0A140T957;A0A140T9B1;A0A140T974;A0A140T907;A0A140T905;A2ABJ5	Flotillin-1	FLOT1	9.12772	9.08419	-0.493545	-0.416948	-0.455246	0.00916931	0.0157464
O95456-2;O95456	Proteasome assembly chaperone 1	PSMG1	8.43348	8.40202	-0.634686	-0.624241	-0.629463	0.00955326	0.0160727
A0A2R8Y635;A0A2R8YDN7;Q9H7F0;A0A087WYY3;Q9H7F0-2;H7C1U7	Probable cation-transporting ATPase 13A3	ATP13A3	8.0397	8.00301	-0.776778	-0.830093	-0.803435	0.00965779	0.00163167
O00139;O00139-4;O00139-2;O00139-1;O00139-5;D6R9M0;H0Y8H2	Kinesin-like protein KIF2A	KIF2A	8.65884	8.62544	-0.623024	-0.712992	-0.668008	0.00989134	0.0173234
P48382;F8W689;P48382-2;A0A0A0MSQ2;H0Y4B4;F6UE82;A0A0A0MSM9;F6X9D6;F6R6G4;F6S3S0;A0A0A0MT34	DNA-binding protein RFX5	RFX5	7.86338	7.8295	-0.844386	-0.865127	-0.854756	0.010513	0.00515776
Q5TFE4;Q5TFE4-2;Q5QPD0;H0YDA5	5-nucleotidase domain-containing protein 1	NT5DC1	8.87446	8.81912	-0.557288	-0.387693	-0.472491	0.0109039	0.0292165
P46934-4;H0Y8X6;A0A3B3IUC1;H0Y8H4;H0Y9L1		NEDD4	8.90712	8.86318	-0.554933	-0.552377	-0.553655	0.0114509	0.0383766
P10253;I3L3L3	Lysosomal alpha-glucosidase;76 kDa lysosomal alpha-glucosidase;70 kDa lysosomal alpha-glucosidase	GAA	8.73223	8.71896	-0.610133	-0.523963	-0.567048	0.0115977	0.00140639
Q14914;F2Z3J9;Q14914-2;Q5JVP2;F6XGT7	Prostaglandin reductase 1	PTGR1	9.0682	9.03188	-0.472904	-0.413811	-0.443357	0.0126959	0.0365368
Q9P2N6-8;Q9P2N6-6;Q9P2N6-2;Q9P2N6-5;Q9P2N6-4;Q9P2N6-3;Q9P2N6	KAT8 regulatory NSL complex subunit 3	KANSL3	7.89218	7.87743	-0.747258	-0.399991	-0.573624	0.0130722	0.00411512
B7Z896;F5H3M2;Q9BVG8-5;Q9BVG8-2;Q9BVG8;Q9BVG8-6;A0A0C4DGM9;Q9BVG8-4;H3BTL6;H3BTU1;H3BMQ3;H3BMJ1;H3BTN1;H3BMR0;H3BV47;H3BUC0	Kinesin-like protein;Kinesin-like protein KIFC3	KIFC3	7.81385	7.75029	-0.814017	-0.669118	-0.741567	0.0138057	0.0418395
P09601;B1AHA8	Heme oxygenase 1	HMOX1	8.84281	8.83806	-0.537246	-0.547055	-0.54215	0.0141626	0.000653133
Q9UFW8;C9JUJ0	CGG triplet repeat-binding protein 1	CGGBP1	8.42119	8.41742	-0.602362	-0.510152	-0.556257	0.01418	0.0172542
Q93052;A0A087WZF1;C9JUT4;C9J2R5;C9JIY7;C9JT42;C9J3U9;C9J1K7;C9J5C8;C9J4E3;C9JXK9;C9JE51	Lipoma-preferred partner	LPP	8.81914	8.79883	-0.536053	-0.470198	-0.503126	0.0143813	0.0423365
P30048-2;P30048	Thioredoxin-dependent peroxide reductase, mitochondrial	PRDX3	9.84939	9.81408	-0.427713	-0.418784	-0.423249	0.0148235	0.0173739
F5GZS6;J3KPF3;P08195-2;P08195-3;P08195;P08195-4;F5GZI0;H0YFS2;F5H0E2;H0YFX4	4F2 cell-surface antigen heavy chain	SLC3A2	9.85632	9.83429	-0.423955	-0.308011	-0.365983	0.0156915	0.00654824
P10909-4;P10909-6;P10909;P10909-5;P10909-2;P10909-3;H0YC35;H0YLK8;H0YAS8;E7ERK6;E7ETB4;E5RG36;E5RGB0;E5RH61;E5RJZ5	Clusterin;Clusterin beta chain;Clusterin alpha chain;Clusterin	CLU	8.69031	8.66414	-0.579952	-0.753605	-0.666778	0.0166507	0.00457929
O00264;O00264-2	Membrane-associated progesterone receptor component 1	PGRMC1	9.13209	9.12105	-0.452279	-0.459956	-0.456117	0.0173696	0.000239008
Q9P2C4	Transmembrane protein 181	TMEM181	7.98471	7.95716	-0.717649	-0.731009	-0.724329	0.0175289	0.0181101
A0A087X0D5;P09668;E9PKT6;A0A3B3IRM7	Pro-cathepsin H;Cathepsin H mini chain;Cathepsin H;Cathepsin H heavy chain;Cathepsin H light chain	CTSH	8.84096	8.80873	-0.519341	-0.413052	-0.466197	0.0177721	0.0222829
E9PF16;Q96CM8-3;Q96CM8;Q96CM8-2;Q96CM8-4;D6RF87	Acyl-CoA synthetase family member 2, mitochondrial	ACSF2	8.54897	8.51797	-0.613154	-0.648005	-0.63058	0.0185664	0.00439943
Q86UT6;Q86UT6-2;C9JLK8;C9JQE9;C9J0R6	NLR family member X1	NLRX1	8.32113	8.27711	-0.620774	-0.518334	-0.569554	0.0186196	0.0250519
H3BP28;Q99807;I3L1T0;H3BS11	5-demethoxyubiquinone hydroxylase, mitochondrial	COQ7	8.45558	8.40351	-0.578601	-0.414785	-0.496693	0.0187457	0.0444852
Q9ULH7-4;Q9ULH7;Q9ULH7-5;I3L2S3;Q9ULH7-2;Q9ULH7-3;I3L2A0;Q8IZQ8-2;Q8IZQ8;Q8IZQ8-3	MKL/myocardin-like protein 2;Phosphatase and actin regulator	MKL2	8.28031	8.3034	-0.618333	-0.673647	-0.64599	0.0191132	0.0252443
A0A087WZN1;O43837;A0A087X2E5;O43837-2;O43837-3;A0A0D9SG66	Isocitrate dehydrogenase [NAD] subunit, mitochondrial;Isocitrate dehydrogenase [NAD] subunit beta, mitochondrial	IDH3B	9.40605	9.3681	-0.442864	-0.4336	-0.438232	0.0194809	0.0185981
A0A2U3TZR0;Q9UBP0-3;Q9UBP0;A0A2R8YGN6;A0A2R8YCL5;A0A2R8Y4I8;Q9UBP0-4;Q9UBP0-2;A0A2R8Y481;A0A2R8YFW8;A0A2R8Y7K2;A0A2R8YFC9;A0A2R8Y5N9;A0A2R8Y7W6;A0A2R8YEA0	Spastin	SPAST	7.80216	7.80393	-0.765874	-0.814181	-0.790028	0.020901	0.00120285
Q86V21;Q86V21-2;E7EW25	Acetoacetyl-CoA synthetase	AACS	9.01811	8.99949	-0.506297	-0.519341	-0.512819	0.0211741	0.0130319
Q9NVM6;S4R343;H0YLQ7;H0YK99	DnaJ homolog subfamily C member 17	DNAJC17	8.43508	8.4142	-0.567059	-0.585732	-0.576396	0.0213947	0.00743281
A0A182DWF2;D3YTF8;A0A182DWF3;Q9NNW7-2;Q9NNW7;Q9NNW7-3;A0A096LPK7;Q9NNW7-4;A0A096LPD9;E7EWK1;A0A096LNY7	Thioredoxin reductase 2, mitochondrial	TXNRD2	8.72437	8.70122	-0.557876	-0.49968	-0.528778	0.021484	0.0357717
Q9Y232-2;Q9Y232;Q9Y232-4;Q9Y232-3;C9JQG7;C9JMH9;Q9Y6F8;Q9Y6F7;Q9Y6F8-2	Chromodomain Y-like protein	CDYL	8.10321	8.00201	-0.654619	-0.524264	-0.589441	0.0216005	0.0400322
Q92805;R4GNH1;H0YE54;Q5T165	Golgin subfamily A member 1	GOLGA1	8.8531	8.72733	-0.502738	-0.590339	-0.546539	0.0218147	0.000685625
Q7Z5J4-3;Q7Z5J4;A0A1W2PQJ7;Q7Z5J4-2;A8MXE8;Q7Z5J4-4	Retinoic acid-induced protein 1	RAI1	7.78218	7.76953	-0.753519	-0.695014	-0.724267	0.0231695	0.0207751
Q68CZ2;Q68CZ2-2;E9PCX8;Q68CZ2-3;C9JHU5;Q68CZ2-4;C9JTD0;C9JWN9;Q63HR2-6;Q63HR2-2;Q63HR2-5;Q63HR2;Q63HR2-4;H0Y4U1;F8VV64;Q9HBL0;A0A087WWW7;E9PGF5;E9PF55;A0A494C067;A0A2R8Y4T1	Tensin-3	TNS3	8.56672	8.58099	-0.591871	-0.590434	-0.591152	0.023244	0.00415329
Q5VT52-3;Q5VT52;Q5VT52-2;Q5VT52-5;Q5VT52-4	Regulation of nuclear pre-mRNA domain-containing protein 2	RPRD2	8.73529	8.70731	-0.549423	-0.491699	-0.520561	0.0236352	0.0159288
Q01459	Di-N-acetylchitobiase	CTBS	7.92693	7.91176	-0.685088	-0.64865	-0.666869	0.023918	0.0179254
H3BPK3;Q16775-2;Q16775;H3BPQ4;H3BQW8;H3BV79;Q16775-3	Hydroxyacylglutathione hydrolase, mitochondrial	HAGH	8.85298	8.81887	-0.493955	-0.542109	-0.518032	0.0242609	0.0483987
P04062-4;P04062-2;P04062;A0A0G2JNZ5;A0A0G2JLB3;P04062-5;A0A0G2JNZ0;P04062-3	Glucosylceramidase	GBA	8.99362	8.96561	-0.49416	-0.555227	-0.524694	0.0245111	0.00735902
Q969V5	Mitochondrial ubiquitin ligase activator of NFKB 1	MUL1	7.83505	7.88483	-0.745797	-0.80892	-0.777359	0.0246934	0.00876272
Q9UK61-3;Q9UK61;Q9UK61-4;Q9UK61-2;A0A087X0F1	Protein FAM208A	FAM208A	8.75365	8.72114	-0.490467	-0.405666	-0.448067	0.0252961	0.0398338
C9JP00;A0A0A0MQX8;Q9NR56;Q86VM6;Q9NR56-7;C9J4T8;Q9NUK0-4;Q9NUK0-3;C9JCX1;H7C4Y1	Muscleblind-like protein 1	MBNL1	8.11086	8.28188	-0.636265	-0.799419	-0.717842	0.0257484	0.000984879
O94973;A0A0G2JS82;O94973-2;O94973-3;A0A0G2JQM1;E9PR62;A0A0G2JRF9;A0A0G2JQA4;A0A0G2JRS3;E9PNC4;A0A0G2JS17;A0A0G2JQT9;H0YDE9;H0YEG0;E9PQP4	AP-2 complex subunit alpha-2	AP2A2	8.78577	8.75836	-0.487898	-0.463309	-0.475604	0.0260831	0.00932436
O95486;O95486-2;H0Y9J6	Protein transport protein Sec24A	SEC24A	8.68886	8.64852	-0.540325	-0.514905	-0.527615	0.0261569	0.0440217
Q86X10-3;Q86X10;A2A2F0;Q86X10-2;Q86X10-4;A0A0J9YW54	Ral GTPase-activating protein subunit beta	RALGAPB	8.44011	8.43735	-0.547548	-0.610417	-0.578982	0.0266166	0.0259001
G3XAN4;Q15629-2;Q15629	Translocating chain-associated membrane protein 1	TRAM1	8.60015	8.56209	-0.577634	-0.438399	-0.508016	0.0269162	0.0456275
O94875-11;O94875-2;O94875-4;O94875-10;O94875-12;O94875;O94875-8;O94875-3;O94875-9;O94875-5;H7BXR3;A0A3B3ITL8;H7BZK1;H7C1R7;C9IZ89;C9JL62;H7BZX1;C9J3W4	Sorbin and SH3 domain-containing protein 2	SORBS2	7.73602	7.75378	-0.734222	-0.766129	-0.750175	0.0271401	0.0397074
Q9P2N5;U3KPZ7	RNA-binding protein 27	RBM27	8.85128	8.86037	-0.481816	-0.668845	-0.57533	0.028031	0.0024482
A0A0U1RRM1;Q8WXI9;A0A0U1RR30;A0A0U1RRK3;A0A0U1RR34	Transcriptional repressor p66-beta	GATAD2B	8.06451	7.9836	-0.625645	-0.597221	-0.611433	0.0284502	0.0113713
Q13242;H0YIB4;S4R3G0	Serine/arginine-rich splicing factor 9	SRSF9	8.82137	8.73277	-0.479851	-0.404576	-0.442214	0.0286862	0.0490969
Q9NZC3;H3BNA5;H3BU22;H3BRL5	Glycerophosphodiester phosphodiesterase 1	GDE1	7.91144	7.90916	-0.659377	-1.09727	-0.878324	0.0303055	0.000142374
F8VRQ4;Q96GM5;Q96GM5-2;F8VZ70;H0YHV1;F8VUB0	SWI/SNF-related matrix-associated actin-dependent regulator of chromatin subfamily D member 1	SMARCD1	7.78732	7.86862	-0.720366	-0.74829	-0.734328	0.0303414	0.0379871
P09936;D6RE83;D6R956;D6R974;D6RF53	Ubiquitin carboxyl-terminal hydrolase isozyme L1;Ubiquitin carboxyl-terminal hydrolase	UCHL1	9.57118	9.53247	-0.408929	-0.451224	-0.430076	0.0306378	0.0127966
J3QQW9;Q15022	Polycomb protein SUZ12	SUZ12	8.18758	8.17142	-0.572793	-0.533962	-0.553378	0.0306533	0.00314222
Q6NZI2;Q6NZI2-2;Q6NZI2-3	Polymerase I and transcript release factor	PTRF	8.0642	8.02371	-0.616922	-0.306029	-0.461475	0.0308484	0.01624
P04066	Tissue alpha-L-fucosidase	FUCA1	8.52921	8.50734	-0.564037	-0.495081	-0.529559	0.030881	0.00702359
Q96Q05-3;Q96Q05;Q96Q05-2;H0YBR0;A0A0J9YWK7	Trafficking protein particle complex subunit 9	TRAPPC9	8.06201	8.04691	-0.609471	-0.744333	-0.676902	0.0330326	0.020697
Q9H7H0-2;Q9H7H0;Q9H7H0-3;G3V353;G3V4P2;G3V3X6;B4E298;G3V4H5	Methyltransferase-like protein 17, mitochondrial	METTL17	7.94092	7.73512	-0.649569	-0.803971	-0.72677	0.0331022	0.0163977
Q9Y6W5;Q9Y6W5-2;Q9UPY6-2;Q9UPY6	Wiskott-Aldrich syndrome protein family member 2	WASF2	8.45594	8.45782	-0.523662	-0.64441	-0.584036	0.0344779	0.0365706
Q8N7H5-3;Q8N7H5;Q8N7H5-2;B4DGJ5;M0QYC7	RNA polymerase II-associated factor 1 homolog	PAF1	8.69417	8.65606	-0.509746	-0.410992	-0.460369	0.036408	0.0205793
Q13546;Q13546-2	Receptor-interacting serine/threonine-protein kinase 1	RIPK1	8.56962	8.55775	-0.540027	-0.449535	-0.494781	0.0391098	0.0482082
Q9UIJ7;Q9UIJ7-3;Q9UIJ7-2	GTP:AMP phosphotransferase AK3, mitochondrial	AK3	9.52289	9.52617	-0.385818	-0.587365	-0.486592	0.0410592	0.000177306
O43657;A0A087WZU5;A0A087WYV6	Tetraspanin-6	TSPAN6	8.50247	8.46912	-0.529571	-0.624616	-0.577093	0.0432376	0.00928944
P51452;K7ES89;P51452-2;K7ELG5	Dual specificity protein phosphatase 3	DUSP3	8.40188	8.38283	-0.499884	-0.479955	-0.48992	0.0441941	0.0334856
Q9NP97;B1AKR6;H3BNG9;H3BPA0;Q7Z4M1;Q9NP97-2;Q8TF09	Dynein light chain roadblock-type 1	DYNLRB1	8.50564	8.46659	-0.525768	-0.474358	-0.500063	0.0448276	0.0307038
P19367-4;P19367-2;P19367;P19367-3;B1AR63;B1AR62;P52790	Hexokinase-1	HK1	9.37845	9.35679	-0.377735	-0.316725	-0.34723	0.0453516	0.0340739
P07602;C9JIZ6;P07602-2;P07602-3;Q5BJH1;A0A0J9YXB8	Prosaposin;Saposin-A;Saposin-B-Val;Saposin-B;Saposin-C;Saposin-D	PSAP	9.16894	9.13924	-0.379843	-0.518233	-0.449038	0.0476453	0.00957227
Q5TDH0;Q5TDH0-3;Q5TDH0-2;H0YII4;H0YI90;Q8WTU0	Protein DDI1 homolog 2	DDI2	8.11739	8.1129	-0.566377	-0.685537	-0.625957	0.0484289	0.000277236
Q96L92;Q96L92-3;A0A2R8Y8A7;Q96L92-2;A0A2R8Y3S6;A0A2R8Y871;H7C603;A0A2R8YD75	Sorting nexin-27	SNX27	8.87822	8.85802	-0.432853	-0.535257	-0.484055	0.0487818	0.0178845
Q9ULT8;A0A087X2H1;H0YJP0;G3V4V5;H0YJD4;A0A087WVU6;H0YJV8	E3 ubiquitin-protein ligase HECTD1	HECTD1	9.09569	9.07474	-0.377179	-0.482848	-0.430013	0.0493131	0.0237258
Q9Y2Y0-2;Q9Y2Y0;H3BU49;H3BM52	ADP-ribosylation factor-like protein 2-binding protein	ARL2BP	8.52666	8.50312	-0.515511	-0.597603	-0.556557	0.0493637	0.00186508
