# Supplementary material for: Transposon-activated POU5F1B promotes colorectal cancer growth and metastasis
Source: Nat Commun. 2022 Aug 20;13:4913. doi: 10.1038/s41467-022-32649-7 (PMC9392749; doi:10.1038/s41467-022-32649-7)
Supplement: Supplementary file 7 — Supplementary Data 5 [file 41467_2022_32649_MOESM7_ESM.xlsx]

## Sheet: Sheet1
Supplementary Data 5
Proteins increased (in black) or downregulated (in blue) in the supernatant of POU5F1B-overexpressing SW480 cells. Log10 intesity, log2 ratio and p value are shown for the two SILAC secretome experiments. The most significant candidates were defined as protein detected and fold-change in the same direction in both experiments, high intensity –over quantile 25%-, and p value<0.05 (outlier detectio…
			log10.intensity		log2.ratio		pval
protein.id	protein.name	gene.name	Secretome experiment 1	Secretome experiment 2	Secretome experiment 1	Secretome experiment 2	Secretome experiment 1	Secretome experiment 2
Q7Z304;A0A0G2JQ91;Q7Z304-2	MAM domain-containing protein 2	MAMDC2	7.59856	8.43565	1.79496	2.77606	8.28484e-12	5.74563e-30
Q92563;F5H283	Testican-2	SPOCK2	8.1817	8.67384	1.00778	0.924708	1.04304e-05	0.000440899
P04083;Q5T3N1;Q5T3N0	Annexin A1;Annexin	ANXA1	9.11297	9.57145	0.961732	0.927517	4.45254e-05	0.00135449
P21589;P21589-2;H0Y7R7;Q96B60;H0Y3X5	5-nucleotidase	NT5E	8.51638	8.59692	0.771668	1.79435	0.00186237	4.36834e-12
P78504;P78504-2;A0A087WXH5	Protein jagged-1	JAG1	7.84609	8.42195	0.790634	0.963104	0.0027191	7.53141e-05
P09467;A0A3B3IUC7;Q5VZC3	Fructose-1,6-bisphosphatase 1	FBP1	7.78354	7.84161	0.708326	0.826274	0.00728608	0.000264962
O75509	Tumor necrosis factor receptor superfamily member 21	TNFRSF21	8.46635	8.78945	0.657491	0.698663	0.008379	0.00859268
P54802;K7ENX5;K7EQH9	Alpha-N-acetylglucosaminidase;Alpha-N-acetylglucosaminidase 82 kDa form; Alpha-N-acetylglucosaminidase 77 kDa form	NAGLU	8.81072	8.7923	0.776553	0.69332	0.00109127	0.00913677
Q9BQI4;Q9BQI4-2	Coiled-coil domain-containing protein 3	CCDC3	7.84755	7.91305	0.891777	0.591679	0.000714089	0.00980967
Q9Y2T3-3;Q9Y2T3;Q9Y2T3-2;Q5SZC3; Q5SZC5;H0YDZ7	Guanine deaminase	GDA	9.32722	9.68652	0.918988	0.730053	0.000597875	0.0123263
D6RFX5;P15514	Amphiregulin	AREG	8.78346	9.06602	1.46271	0.642748	3.12726e-10	0.0160151
H3BRN4;H3BNQ7;P80404;H3BPW8;H3BMJ9	4-aminobutyrate aminotransferase, mitochondrial	ABAT	7.93477	7.99733	0.549578	1.05499	0.0176633	2.79234e-06
P01024;M0QYC8;M0QXZ3;M0R1Q1;M0R0Q9	Complement C3;Complement C3 beta chain;C3-beta-c;Complement C3 alpha chain; C3a anaphylatoxin;Acylation stimulating protein;Complement C3b alpha chain; Complement C3c alpha chain fragment 1;Complement C3dg fragment; Complement C3g fragment;Complement C3d fragment;Complement C3f fragment; Complement C3c alpha chain fragment 2	C3	8.50284	8.7011	0.587403	0.62826	0.0190343	0.018685
P04066	Tissue alpha-L-fucosidase	FUCA1	9.17735	9.21662	0.622932	0.743558	0.022788	0.0107525
P24821-4;P24821;J3QSU6;E9PC84;F5H7V9; P24821-5;P24821-2;P24821-3;P24821-6; H0YGZ3;F5H5D6	Tenascin	TNC	8.30565	8.57804	0.894349	0.597507	0.000292715	0.0256709
Q16270;Q16270-2	Insulin-like growth factor-binding protein 7	IGFBP7	10.7851	10.786	0.84495	0.650121	0.00166893	0.0265073
Q15828	Cystatin-M	CST6	9.57528	9.49904	0.599418	1.33388	0.0288749	3.3544e-06
Q9NZV1;H7C2T6;H7C1Z0;A0A0G2JN98; H7C458;A0A0G2JN95;Q53TH9	Cysteine-rich motor neuron 1 protein;Processed cysteine-rich motor neuron 1 protein	CRIM1	9.1506	9.12126	0.68022	0.640066	0.0123988	0.0290378
Q9NQ30;Q9NQ30-2;M0R154	Endothelial cell-specific molecule 1	ESM1	7.91394	7.98104	0.497038	0.869635	0.0324188	0.00012096
O75326;O75326-2;F5GYX3	Semaphorin-7A	SEMA7A	9.21094	9.29649	0.580396	0.79452	0.0347774	0.00630105
P23142;P23142-2;P23142-3;B1AHM7;B1AHN3; B1AHM8;B1AHM9;B1AHM6	Fibulin-1	FBLN1	8.19077	8.29941	0.488674	0.830823	0.0355487	0.000631004
P08236;P08236-2;P08236-3;F8WBK6;F2Z3L6	Beta-glucuronidase	GUSB	8.38388	8.67855	0.529385	0.53973	0.0354202	0.0450087
Q13228-4;Q13228;Q13228-2;Q13228-3;A6PVX1; H0Y532;F8WCR4;F2Z2W8;C9JVL0;F8WBA9	Selenium-binding protein 1	SELENBP1	8.26917	8.5251	0.504775	0.544485	0.0453759	0.024637
P30047;P30047-2;H0YNM1;H0YNX7;A0A087WTI4	GTP cyclohydrolase 1 feedback regulatory protein	GCHFR	8.39307	8.21855	0.504448	0.887681	0.0455228	0.000261805
Q14767;G3V3X5;G3V511	Latent-transforming growth factor beta-binding protein 2	LTBP2	9.61562	9.50821	0.550845	0.742696	0.0459782	0.0108473
E9PL83;P35318;E9PQE6;E9PML4;E9PQT2	ADM;Adrenomedullin;Proadrenomedullin N-20 terminal peptide	ADM	8.67753	8.65889	0.503548	0.53446	0.0392337	0.0472661
O95833	Chloride intracellular channel protein 3	CLIC3	7.24853	7.75009	0.569008	0.482745	0.0461717	0.0495432
A6XMV8;A0A0J9YYC8;A6XMV9;P07478;Q8NHM4;H0Y8D1;CON__P07477;E7EQ64;P07477	Trypsin-2;Putative trypsin-6	PRSS2;PRSS3P2	8.80642	8.71603	-1.44408	-1.93363	1.02537e-17	5.67324e-21
Q96KP4;Q96KP4-2;J3QKT2;A0A087WYZ1;J3KSV5;J3QKQ0;J3QL02;J3QRD0;A0A087WVS2;J3QLU1;J3QR27;J3QQN6;J3KRD5;J3QRA8;J3QRH4;J3KSS4;J3QRP4	Cytosolic non-specific dipeptidase	CNDP2	9.14027	9.03664	-1.04656	-0.432747	1.11491e-11	0.0271753
P08123;A0A087WTA8	Collagen alpha-2(I) chain	COL1A2	6.93647	7.31507	-1.44906	-2.52716	6.57934e-08	1.75043e-17
O00625	Pirin	PIR	8.82803	8.72573	-0.705403	-0.411886	1.75693e-05	0.0349358
A8MW49;P07148	Fatty acid-binding protein, liver	FABP1	7.62475	7.27512	-0.988994	-1.89255	3.14919e-05	1.40632e-10
Q9Y617;Q9Y617-2	Phosphoserine aminotransferase	PSAT1	10.3577	10.2705	-0.426211	-0.433721	0.00358792	0.0342104
P25311;C9JEV0;H7BZJ8	Zinc-alpha-2-glycoprotein	AZGP1	9.21071	9.35924	-0.361095	-0.560026	0.0122394	0.00693629
P50238;K4DIB9;H3BRQ4	Cysteine-rich protein 1	CRIP1	7.4528	8.41122	-0.500394	-0.783887	0.0341924	0.000334124
Q00796;H0YLA4;H0YKB3;Q00796-2	Sorbitol dehydrogenase	SORD	9.05607	9.0693	-0.329296	-0.683391	0.0343542	0.00108067
P08243-2;P08243;P08243-3;F8WEJ5;C9J057;C9JT45;C9JM09;C9JLN6	Asparagine synthetase [glutamine-hydrolyzing]	ASNS	9.66764	9.78294	-0.296428	-0.480076	0.0356533	0.0197379
