# Supplementary material for: Transposon-activated POU5F1B promotes colorectal cancer growth and metastasis
Source: Nat Commun. 2022 Aug 20;13:4913. doi: 10.1038/s41467-022-32649-7 (PMC9392749; doi:10.1038/s41467-022-32649-7)
Supplement: Supplementary file 8 — Supplementary Data 6 [file 41467_2022_32649_MOESM8_ESM.xlsx]

## Sheet: Sheet1
Supplementary Data 6
Proteins increased (in black) or downregulated (in blue) in the supernatant of scramble-shRNA transduced LS1034 cells. Log10 intesity, log2 ratio and p value are shown for the two SILAC secretome experiments. The most significant candidates were defined as protein detected and fold-change in the same direction in both experiments, high intensity –over quantile 25%-, p value<0.05 (outlier detectio…
			log10.intensity		log2.ratio			pval
protein.id	protein.name	gene.name	Total cell extract experiment 1	Total cell extract experiment 2	Total cell extract experiment 1	Total cell extract experiment 2	Average log2.ratio	Total cell extract experiment 1	Total cell extract experiment 2
G3XAK1;P26927;H7C0F8;Q2TV78-2	Hepatocyte growth factor-like protein;Hepatocyte growth factor-like protein alpha chain;Hepatocyte growth factor-like protein beta chain	MST1	8.97213	8.97103	6.19242	6.5053	6.34886	2.34847e-25	6.52203e-56
P24593;C9JXX4	Insulin-like growth factor-binding protein 5	IGFBP5	8.69738	8.70328	5.84286	4.448	5.14543	1.25073e-21	9.85099e-14
P06702	Protein S100-A9	S100A9	8.80417	8.80329	5.31755	2.64756	3.98255	4.67705e-18	6.0674e-40
P29508;P29508-2	Serpin B3	SERPINB3	8.38677	8.37054	4.46196	1.69815	3.08006	3.58161e-13	7.27658e-07
Q6NZI2;Q6NZI2-2;Q6NZI2-3	Polymerase I and transcript release factor	PTRF	8.02805	8.02907	4.11179	2.30893	3.21036	1.05898e-09	6.90372e-12
P04745;P19961;P04746;P19961-2;Q5T085;P04746-2;H7BZQ8	Alpha-amylase 1;Alpha-amylase 2B;Pancreatic alpha-amylase	AMY1A;AMY2B;AMY2A	8.58409	8.58478	3.69638	2.28132	2.98885	3.50952e-09	2.51384e-06
P31944	Caspase-14;Caspase-14 subunit p17, mature form;Caspase-14 subunit p10, mature form;Caspase-14 subunit p20, intermediate form;Caspase-14 subunit p8, intermediate form	CASP14	8.74688	8.76134	3.18469	1.62865	2.40667	4.7493e-07	8.21395e-14
P14923;C9JK18;C9JKY1;C9JTX4;C9J826;C9JPI2;K7ERP3	Junction plakoglobin	JUP	9.33153	9.34007	2.95266	1.76435	2.35851	2.13699e-06	4.30319e-10
P61626;F8VV32;A0A0B4J259	Lysozyme C;Lysozyme	LYZ	9.43226	9.42137	2.92752	0.959683	1.9436	2.46072e-06	1.59458e-20
Q02413;Q02413-2	Desmoglein-1	DSG1	9.24681	9.19391	2.88342	1.28409	2.08376	3.85682e-06	8.24697e-22
P69905;G3V1N2;A0A2R8Y7C0	Hemoglobin subunit alpha	HBA1;HBA2	8.50074	8.5002	2.94242	2.61998	2.7812	4.29678e-06	1.74344e-30
P18510-4;P18510-2;P18510;P18510-3	Interleukin-1 receptor antagonist protein	IL1RN	7.74614	7.75037	3.15869	1.26857	2.21363	9.08578e-06	3.38386e-06
P05089-2;P05089;P05089-3	Arginase-1	ARG1	8.55041	8.56756	2.78807	2.78101	2.78454	1.52626e-05	8.75948e-05
P24821-4;P24821;J3QSU6;F5H7V9;P24821-5;P24821-2;P24821-3;E9PC84;P24821-6;H0YGZ3	Tenascin	TNC	9.1395	9.22284	2.55444	2.30615	2.4303	5.26167e-05	6.53451e-14
P07476	Involucrin	IVL	7.94214	7.94514	2.79817	1.00996	1.90406	0.000114198	8.55621e-08
P04792;F8WE04;C9J3N8	Heat shock protein beta-1	HSPB1	9.38517	9.42337	2.23773	0.977071	1.6074	0.000483252	6.0406e-05
Q9UPW6;C9JR56;Q9UPW6-2;F8WCV6	DNA-binding protein SATB2;DNA-binding protein SATB	SATB2	8.42106	8.47817	2.29315	1.97954	2.13634	0.000552483	0.00772766
P35625	Metalloproteinase inhibitor 3	TIMP3	7.85559	7.86855	2.5075	2.69134	2.59942	0.000696473	3.0311e-05
Q01826;Q01826-2;C9JP21;C9JLL5;C9J7F3;C9JGL9;C9IZC5;C9J3I0;H0YN86;A0A087WW75;A0A087WW22	DNA-binding protein SATB1	SATB1	8.75266	8.78947	2.17906	1.88561	2.03234	0.000877549	0.00258683
G5EA30;Q92879-4;Q92879-5;Q92879-2;Q92879-3;Q92879-6;Q92879;E9PSH0;E9PKU1;E9PQK4;F5H0D8;E9PKA1;F5H4Y5;F5H3J7	CUGBP Elav-like family member 1	CELF1	7.78108	7.79174	2.41642	1.60086	2.00864	0.0011764	5.02814e-05
P15924;P15924-3;P15924-2	Desmoplakin	DSP	9.84364	9.86812	1.99183	1.42779	1.70981	0.00151407	2.53134e-06
Q53RD9-4;Q53RD9-2;Q53RD9;Q53RD9-3;Q8IY13;H7BZ65;B8ZZC1	Fibulin-7	FBLN7	7.83492	7.83342	2.35071	2.80995	2.58033	0.00169589	5.05861e-05
P03956	Interstitial collagenase;22 kDa interstitial collagenase;27 kDa interstitial collagenase	MMP1	7.94262	7.96391	2.18121	1.65626	1.91874	0.00256962	0.00288272
Q15061;C9JEE7;C9IZK7	WD repeat-containing protein 43	WDR43	8.45105	8.51861	2.01072	1.20719	1.60895	0.00310729	0.00199448
Q9Y5X3;Q5QPE5;Q5QPE4;A0A087WUY5	Sorting nexin-5	SNX5	8.43981	8.46699	1.9837	1.10811	1.5459	0.00362141	0.010593
P30838;C9JMC5;A8MYB8;E9PNN6;I3L3I9;C9JKT2;I3L3W9;I3L4E5;I3L1H6;E9PJV0;P48448	Aldehyde dehydrogenase, dimeric NADP-preferring	ALDH3A1	7.57415	7.58691	2.11942	1.71719	1.9183	0.003948	0.00121039
P12532;P12532-2;F8WCN3;C9JSQ1;C9J8F6;C9J6W7;C9JT96;C9JJX8;C9J995;P17540;D6RHV3;D6R998	Creatine kinase U-type, mitochondrial	CKMT1A;CKMT1B	9.23197	9.28114	1.8822	1.55571	1.71896	0.00412837	0.0133052
P20908	Collagen alpha-1(V) chain	COL5A1	8.64874	8.6363	1.86602	2.106	1.98601	0.00518862	2.9606e-05
P52597;A0A1B0GW42	Heterogeneous nuclear ribonucleoprotein F;Heterogeneous nuclear ribonucleoprotein F, N-terminally processed	HNRNPF	9.55497	9.58991	1.75059	1.18902	1.46981	0.00551857	0.000366433
Q14978-3;S4R341		NOLC1	8.03218	8.05637	2.02491	1.66164	1.84328	0.00568818	0.00847028
Q8WVV4-1;Q8WVV4;Q8WVV4-3	Protein POF1B	POF1B	8.41185	8.42725	1.87668	1.79456	1.83562	0.00650754	0.000820531
Q96AG4	Leucine-rich repeat-containing protein 59	LRRC59	8.98688	9.01204	1.7732	1.31843	1.54582	0.00741569	0.000630383
B7ZC38;Q9NR46;Q9NR46-2;B7ZC39;F8WFB9;G5E9J1;H7C1Z6	Endophilin-B2	SH3GLB2	8.26982	8.27997	1.84897	1.33453	1.59175	0.00753351	0.0462443
P11802;F8VYH9;F8VTV8;F8VWX7;F8VZ51;F8VZZ0;P11802-2;F8VXD2;F8W1L8;Q96BE9;F8VYY1;F8VZ13	Cyclin-dependent kinase 4	CDK4	8.58271	8.62087	1.78205	1.56837	1.67521	0.00799258	0.0248142
P51648;P51648-2;J3QRD1;I3L1M4;J3QS00;J3KTG1;C9JGJ2;I3L0X1;J3QKK9;J3KTD9;I3L2W1;K7EN73	Fatty aldehyde dehydrogenase	ALDH3A2	7.36078	7.38542	1.95893	0.987703	1.47332	0.00907013	0.0106323
Q13492;Q13492-5;Q13492-2;Q13492-3;Q13492-4;E9PKP6;E9PLJ8;E9PI56;E9PK13;H0YCY1;E9PJT1;E5RK51;E5RHK9;E5RFC6;E5RFU0;E5RIJ5;O60641-3;O60641-4;E5RGY9;E9PDG8;O60641	Phosphatidylinositol-binding clathrin assembly protein	PICALM	8.23704	8.29147	1.91768	1.37962	1.64865	0.00949037	0.0101278
P09486;F5GY03;E5RK62	SPARC	SPARC	8.02908	7.98442	1.91681	2.09271	2.00476	0.0095289	1.62369e-16
Q6PD74;Q6PD74-2;H0YL49	Alpha- and gamma-adaptin-binding protein p34	AAGAB	7.92677	7.97886	1.96246	1.4396	1.70103	0.0119127	0.0239259
P05783;F8VZY9;CON__H-INV:HIT000015463	Keratin, type I cytoskeletal 18	KRT18	9.96916	10.0204	1.58554	0.79809	1.19182	0.0122952	0.00639868
Q15059;Q15059-2;A9J571	Bromodomain-containing protein 3	BRD3	7.57318	7.61203	1.86939	1.52712	1.69826	0.0140043	0.0431799
Q9Y490	Talin-1	TLN1	9.33975	9.36051	1.63487	0.965164	1.30002	0.0148633	0.0012729
Q5T8P6-3;A0A087X0H9;Q5T8P6-5;Q5T8P6-4		RBM26	8.08871	8.14252	1.81	1.18777	1.49889	0.0154442	0.00424886
Q14444-2;Q14444;G3V153;E9PLA9	Caprin-1	CAPRIN1	9.45147	9.47731	1.51288	1.19152	1.3522	0.0171245	0.00305114
P20338;A0A087WYT5	Ras-related protein Rab-4A	RAB4A	7.63263	7.64888	1.81021	1.24168	1.52595	0.0184466	0.00537918
Q96P48-3;Q96P48;E7EU13;Q96P48-2;Q96P48-4;Q96P48-1;Q96P48-7;A0A0A0MSJ2;Q96P48-5;F8WBT0;F5GWN4;F5GWQ2;H0YGD1	Arf-GAP with Rho-GAP domain, ANK repeat and PH domain-containing protein 1	ARAP1	7.8426	7.88009	1.84513	1.08997	1.46755	0.0200138	0.0222444
E7ETZ4;Q9Y6E2;B5MCH7;Q75MG1;B5MCE7;E9PFD4;E7EMS9;C9JF98;Q9Y6E2-2;E9PFE3;F8WDX8	Basic leucine zipper and W2 domain-containing protein 2	BZW2	8.54615	8.57791	1.65195	1.49094	1.57144	0.020041	0.0279424
Q13428-4;Q13428;Q13428-2;J3KQ96;Q13428-6	Treacle protein	TCOF1	8.73891	8.79697	1.56606	0.828409	1.19723	0.022295	0.0473507
Q12792;Q12792-3;Q12792-4;F8VS81;F8W1Q9;F8W645;F8VRG3	Twinfilin-1	TWF1	9.63076	9.68791	1.43827	0.974319	1.20629	0.0237427	0.0160838
P13984	General transcription factor IIF subunit 2	GTF2F2	8.2143	8.24592	1.70953	1.30615	1.50784	0.0237456	0.0338818
P16435;H0Y4R2;E7EMD0;E7EWU0;C9JU80	NADPH--cytochrome P450 reductase	POR	8.78759	8.81168	1.54372	1.33137	1.43755	0.0246183	0.00257121
A0A0U1RRM4;P26599;P26599-2;P26599-3;A0A0D9SF20;K7EKJ7;K7EK45;K7ELW5;A0A087WU68	Polypyrimidine tract-binding protein 1	PTBP1	9.73482	9.7779	1.42977	1.09869	1.26423	0.0246217	0.00726324
Q14258;A0A3B3IUA7	E3 ubiquitin/ISG15 ligase TRIM25	TRIM25	8.56218	8.6107	1.53082	1.068	1.29941	0.026053	0.0134226
Q9BRX9;F8VSE4;G3V221;H7C0S9;H0YIE8	WD repeat domain-containing protein 83	WDR83	7.30648	7.32552	1.48447	1.30294	1.3937	0.0260787	0.0451345
P26368-2;P26368;K7ENG2;K7ELP8	Splicing factor U2AF 65 kDa subunit	U2AF2	9.33525	9.38743	1.50865	0.978662	1.24366	0.0267612	0.0225737
Q96I24;Q96I24-2;A0A494C1K6	Far upstream element-binding protein 3	FUBP3	8.24195	8.27466	1.58113	0.737326	1.15923	0.0277392	0.0375986
A0A0B4J269;Q13509;Q13509-2;G3V2A3;G3V5W4;G3V2R8;G3V3R4;G3V2N6;G3V542	Tubulin beta-3 chain	TUBB3	8.74866	8.7782	1.51293	1.07939	1.29616	0.0281633	0.00293105
Q12904-2;Q12904;D6R937	Aminoacyl tRNA synthase complex-interacting multifunctional protein 1;Endothelial monocyte-activating polypeptide 2	AIMP1	9.45806	9.47825	1.39684	1.15268	1.27476	0.0282994	0.00871232
P07384;E9PL37;E9PRM1;E9PLX0;E9PJJ3;E9PLC9;E9PMC6;E9PJA6;E9PSA6;E9PQB3;E9PIA9	Calpain-1 catalytic subunit	CAPN1	9.74284	9.8131	1.38598	0.860897	1.12344	0.029612	0.00673101
P07360;A0A3B3ITK5;Q5SQ08	Complement component C8 gamma chain	C8G	7.85148	7.8489	1.74347	0.986788	1.36513	0.0305677	0.00560416
O94913;E9PKN0;E9PQ01;E9PNY7;E9PQF9	Pre-mRNA cleavage complex 2 protein Pcf11	PCF11	7.38237	7.40288	1.69073	0.168009	0.92937	0.0312888	0.0428229
Q15691	Microtubule-associated protein RP/EB family member 1	MAPRE1	9.69003	9.71056	1.33989	1.03555	1.18772	0.0357797	0.00477229
A0A0C4DGQ5;P04632;U3KQE2;A0A075B7C0;K7EKD8;K7ELJ7;K7EIV0;K7EM73;K7ES78;K7EMQ1	Calpain small subunit 1	CAPNS1	9.30205	9.33704	1.44152	0.986359	1.21394	0.0359411	0.00641071
P17655;P17655-2	Calpain-2 catalytic subunit	CAPN2	7.95821	8.04033	1.60665	1.26444	1.43554	0.0360103	0.0279006
O95831-3;O95831;O95831-2;E9PMA0;O95831-5;O95831-6;O95831-4	Apoptosis-inducing factor 1, mitochondrial	AIFM1	9.25537	9.28404	1.43094	1.03389	1.23242	0.0376088	0.00754205
O14776;O14776-2;G3V220	Transcription elongation regulator 1	TCERG1	8.93539	8.94347	1.43012	1.05182	1.24097	0.0377402	0.0379937
Q8IVD9	NudC domain-containing protein 3	NUDCD3	8.06135	8.10739	1.59418	0.817893	1.20604	0.037812	0.0357342
O15240	Neurosecretory protein VGF;Neuroendocrine regulatory peptide-1;Neuroendocrine regulatory peptide-2;Antimicrobial peptide VGF[554-577]	VGF	7.93112	7.91364	1.67043	1.33975	1.50509	0.0408327	0.000298569
P31943;G8JLB6;E9PCY7;H0YB39;D6RBM0;E5RGV0;D6RIU0;D6RIT2;D6RAM1;D6R9T0;D6RFM3;D6RDU3;D6RJ04;D6RIH9;H0YBD7;E7EN40;E7EQJ0;H0YBG7;E5RGH4;H0YAQ2;D6RDL0;D6RF17;D6R9D3;E5RJ94	Heterogeneous nuclear ribonucleoprotein H;Heterogeneous nuclear ribonucleoprotein H, N-terminally processed	HNRNPH1	9.66992	9.69173	1.29626	0.60395	0.950105	0.0425969	0.00501042
Q9Y2Z0;Q9Y2Z0-2	Suppressor of G2 allele of SKP1 homolog	SUGT1	8.72333	8.7673	1.40442	0.924152	1.16429	0.0443678	0.0314906
Q9Y5K6	CD2-associated protein	CD2AP	8.7412	8.75059	1.39859	0.634778	1.01668	0.0454259	0.0432478
O95758-1;O95758-6;O95758-2;O95758;O95758-5;O95758-4;O95758-7;X6R242	Polypyrimidine tract-binding protein 3	PTBP3	7.98155	8.0101	1.53395	1.08945	1.3117	0.0476323	0.0267408
Q14980;Q14980-3;Q14980-4;Q14980-5;F5H4J1;F5H6Y5;F5H763;F5H0Z7;F5H2F3;F5H3L6;F5GZW1;F5H1L0;F8W6T3;F5H068;F5H073;F5GWK2;F5H4Y4;F5GWA2;F5H7R5	Nuclear mitotic apparatus protein 1	NUMA1	9.52347	9.56953	1.25946	0.710968	0.985214	0.0491719	0.0392542
P51149;C9J592;C9J8S3;C9IZZ0;C9J4V0;C9J4S4;C9J7D1	Ras-related protein Rab-7a	RAB7A	9.51376	9.54979	1.25894	0.925714	1.09233	0.0492702	0.00814718
Q53TS8-4	C2 calcium-dependent domain-containing protein 6	C2CD6	9.57	9.66	-4.58	-4.7	-4.64	1.34e-13	3.11e-77
O43493-2;O43493-5;O43493-3;O43493;O43493-4;O43493-6	Trans-Golgi network integral membrane protein 2	TGOLN2	7.44	7.28	-3.51	-3.03	-3.27	2.21e-09	1.49e-05
O00622	Protein CYR61	CYR61	8.74	8.57	-2.8	-2.47	-2.63	1.75e-06	0.00034
P11169;Q8TDB8-4;Q8TDB8-2;Q8TDB8;F5GYR5	Solute carrier family 2, facilitated glucose transporter member 3;Solute carrier family 2, facilitated glucose transporter member 14	SLC2A3;SLC2A14	8.82	8.61	-2.77	-1.89	-2.33	2.17e-06	0.000156
A0A087X232;P09871;F8WCZ6;H0Y5D1;F5H7T4;B5MCV4	Complement C1s subcomponent;Complement C1s subcomponent heavy chain;Complement C1s subcomponent light chain	C1S	8.43	8.41	-2.62	-2.73	-2.67	5.77e-06	2.86e-07
Q9NZP8;H0YFL7;F5H2Z5;F5GWF3	Complement C1r subcomponent-like protein	C1RL	7.82	7.72	-2.56	-2.67	-2.62	1.15e-05	0.00059
H9KV48;P05155-2;P05155;P05155-3;E9PGN7	Plasma protease C1 inhibitor	SERPING1	7.52	7.53	-2.13	-2.15	-2.14	0.000103	3.62e-06
Q15828	Cystatin-M	CST6	8.53	8.49	-2.14	-2.12	-2.13	0.000146	5.96e-05
P29966	Myristoylated alanine-rich C-kinase substrate	MARCKS	7.46	7.52	-2.06	-2.31	-2.19	0.000159	6.38e-05
Q9HBR0;Q9HBR0-3;Q9HBR0-2;I3L0Q8;H0YF92;F5H3T4	Putative sodium-coupled neutral amino acid transporter 10	SLC38A10	9.24	9.12	-2.6	-2.35	-2.48	0.000241	1.04e-05
Q7Z7M0;Q7Z7M0-2;M0QZL2	Multiple epidermal growth factor-like domains protein 8	MEGF8	7.67	7.64	-1.9	-1.63	-1.77	0.000403	0.00353
P10646;C9JKV3;P10646-2;C9JT76;C9JQ14;C9JP39;C9J103	Tissue factor pathway inhibitor	TFPI	7.81	7.8	-1.97	-2.77	-2.37	0.00044	0.000217
A0A3B3ISR2;B4DPQ0;F5H2D0;P00736;A0A3B3ITU4;F5H1V0;F5H6Y3;F5H3N3	Complement C1r subcomponent;Complement C1r subcomponent heavy chain;Complement C1r subcomponent light chain	C1R	8.86	8.91	-2	-1.81	-1.91	0.00044	1.49e-07
P50453	Serpin B9	SERPINB9	8.68	8.66	-1.89	-1.58	-1.74	0.000843	3.79e-05
Q14703;H3BV53;A0A087WXJ6	Membrane-bound transcription factor site-1 protease	MBTPS1	9.35	9.25	-2.33	-2.35	-2.34	0.000918	0.000246
P02649;E9PEV4;E7ERP7;H0Y7L5	Apolipoprotein E	APOE	8.82	8.83	-1.87	-2.16	-2.02	0.000942	7.3e-08
Q8N428;Q8N428-2	Polypeptide N-acetylgalactosaminyltransferase 16	GALNT16	7.76	7.98	-1.81	-1.97	-1.89	0.00109	4.46e-09
Q16270-2;Q16270	Insulin-like growth factor-binding protein 7	IGFBP7	9.87	9.72	-1.93	-1.35	-1.64	0.00145	0.00118
Q5T870	Proline-rich protein 9	PRR9	7.43	7.34	-1.63	-1.44	-1.53	0.00182	0.027
P15328	Folate receptor alpha	FOLR1	8.05	7.95	-1.84	-1.19	-1.51	0.00218	0.0208
P50895;A0A087WXM8;K7ENU8	Basal cell adhesion molecule	BCAM	9.95	9.86	-1.85	-1.31	-1.58	0.00229	0.000138
P23467;P23467-3;Q6ZR19;F8VSD5;P23467-4;F8VU56;P23467-2;H0YHE8	Receptor-type tyrosine-protein phosphatase beta;Protein-tyrosine-phosphatase	PTPRB	7.67	7.64	-1.5	-1.13	-1.32	0.00338	0.0323
P08582;P08582-2;C9JVN1	Melanotransferrin	MFI2	8.15	8.16	-1.74	-1.47	-1.6	0.00345	0.00267
P24592;F8VYK9;A0A3B3IUE0;F8VVA5	Insulin-like growth factor-binding protein 6	IGFBP6	9.39	9.32	-1.74	-1.04	-1.39	0.00396	0.00458
P34096	Ribonuclease 4	RNASE4	8.96	9.04	-1.96	-2.44	-2.2	0.0045	1.59e-08
P55268;F5H520	Laminin subunit beta-2	LAMB2	9.65	9.55	-1.7	-1.79	-1.74	0.00481	1.57e-06
P00742;Q5JVE8;B7ZBK1;F8WBM7	Coagulation factor X;Factor X light chain;Factor X heavy chain;Activated factor Xa heavy chain	F10	8.62	8.71	-1.53	-1.71	-1.62	0.00557	3.04e-05
P42574;A8MVM1;C9JXR7	Caspase-3;Caspase-3 subunit p17;Caspase-3 subunit p12	CASP3	8.67	8.7	-1.52	-1.16	-1.34	0.006	0.000538
Q9UBQ6;C9JEG3;C9IYF5;F5GZK1	Exostosin-like 2;Processed exostosin-like 2	EXTL2	8.51	8.49	-1.45	-1.48	-1.47	0.00607	0.0232
P01023;H0YFH1;F8W7L3	Alpha-2-macroglobulin	A2M	8.96	9.01	-1.87	-2.26	-2.07	0.00639	1.8e-06
Q9BQT9;Q9BQT9-2;F5H5D7;F5H7C7;F5H5C6;F5H746;F5H172	Calsyntenin-3	CLSTN3	9.56	9.53	-1.62	-1.55	-1.58	0.0073	1.43e-05
P43251-4;P43251;P43251-3;P43251-2;C9JSN9;A0A2R8Y5J9;F8WCU5	Biotinidase	BTD	9.22	9.11	-1.83	-1.63	-1.73	0.00762	0.016
Q92485;F8VWW8;Q92485-2;Q5T0Y8;F8VXS3	Acid sphingomyelinase-like phosphodiesterase 3b	SMPDL3B	8.78	8.75	-1.46	-0.95	-1.21	0.00791	0.00231
Q6ZNF0;M0R045;M0QXC1;M0QYV2	Iron/zinc purple acid phosphatase-like protein	PAPL	8.1	8.03	-1.54	-1.45	-1.49	0.00828	0.0161
Q8NFJ5;A0A3B3ITN8;H0YFN2;F5GWG3	Retinoic acid-induced protein 3	GPRC5A	9.15	9.09	-1.8	-1.23	-1.51	0.00852	0.00234
Q13145	BMP and activin membrane-bound inhibitor homolog	BAMBI	8.56	8.52	-1.42	-1.28	-1.35	0.00951	0.0165
P21980;P21980-2;A2A299;P21980-3;A2A2A0;P49221	Protein-glutamine gamma-glutamyltransferase 2	TGM2	7.65	7.69	-1.27	-1.05	-1.16	0.00998	0.0164
Q7KYR7-5;Q7KYR7;Q7KYR7-1;Q7KYR7-6;Q7KYR7-4;C9JNC3;H7BYC3;C9IY66;Q8WVV5-3;Q8WVV5-2;Q7KYR7-3;Q8WVV5;C9JAJ6	Butyrophilin subfamily 2 member A1	BTN2A1	8.09	7.99	-1.47	-1.42	-1.45	0.0111	0.0207
A0A3B3IST1;B5MD23;O75954	Tetraspanin;Tetraspanin-9	TSPAN9	8.76	8.71	-1.36	-1.48	-1.42	0.0124	0.0393
Q6P988;K7EIG3;C9JYG8	Palmitoleoyl-protein carboxylesterase NOTUM	NOTUM	8.47	8.59	-1.29	-1.77	-1.53	0.0124	2.77e-05
Q8NFZ8	Cell adhesion molecule 4	CADM4	9.12	9.03	-1.66	-1.24	-1.45	0.0142	0.0126
Q00534	Cyclin-dependent kinase 6	CDK6	7.7	7.79	-1.26	-1.38	-1.32	0.0143	0.00899
P08183;P08183-2;H7C0M2;E7EWT8;Q53S60;A0A3B3IS78	Multidrug resistance protein 1	ABCB1	8.64	8.61	-1.32	-0.46	-0.89	0.0147	0.0345
Q14116-2;Q14116	Interleukin-18	IL18	8.55	8.58	-1.25	-1.18	-1.22	0.0147	0.00539
O75882;O75882-2;O75882-3	Attractin	ATRN	9.82	9.75	-1.46	-1.24	-1.35	0.015	0.0037
P09619;P09619-2;E5RJ14;E5RH16;E5RII0	Platelet-derived growth factor receptor beta	PDGFRB	8	7.94	-1.39	-0.88	-1.14	0.0151	0.0142
P10696	Alkaline phosphatase, placental-like	ALPPL2	8.49	8.49	-1.24	-0.62	-0.93	0.0154	0.0134
A0A494C018;P01133-2;P01133-3;P01133	Pro-epidermal growth factor;Epidermal growth factor	EGF	7.41	7.57	-1.16	-0.59	-0.87	0.0162	0.00914
P02750	Leucine-rich alpha-2-glycoprotein	LRG1	9.1	9	-1.62	-1.33	-1.47	0.0165	0.0405
Q08431;Q08431-4;X6R3G6;Q08431-3;Q08431-2;H0YKS8;A0A087WUV5	Lactadherin;Lactadherin short form;Medin	MFGE8	8.93	8.94	-1.62	-1.53	-1.57	0.0165	0.000319
P21589;P21589-2;Q96B60;H0Y7R7;H0Y3X5	5-nucleotidase	NT5E	9.23	9.14	-1.6	-1.07	-1.34	0.0173	0.0488
Q13308;Q13308-6;Q13308-4;Q13308-2;Q13308-5;Q13308-3;Q86X91;H7C5L0;H0Y8F1;C9JQR6;F8WDG7;C9J9E8	Inactive tyrosine-protein kinase 7	PTK7	8.97	8.95	-1.58	-1.49	-1.53	0.0185	0.00366
P16444;H3BQS5;H3BP43	Dipeptidase 1	DPEP1	10.21	10.2	-1.41	-0.83	-1.12	0.0187	0.000102
Q86UN3;G3V1D7;Q86UN3-2	Reticulon-4 receptor-like 2	RTN4RL2	8.43	8.49	-1.19	-0.96	-1.08	0.019	0.000851
P78324-4;P78324;P78324-2;Q5TFQ8;H3BUA5;Q9P1W8-3;H3BQ21;H3BRP9;H3BV43;H3BML4;H9KV29;O00241-2;H3BTT9;H3BU43;H3BSK5	Tyrosine-protein phosphatase non-receptor type substrate 1;Signal-regulatory protein beta-1 isoform 3	SIRPA;SIRPB1	8.99	8.99	-1.57	-1.08	-1.32	0.0195	0.0028
O00264;O00264-2	Membrane-associated progesterone receptor component 1	PGRMC1	8.78	8.81	-1.23	-1.24	-1.24	0.0213	0.00414
Q9BZM4;Q9BZM6	NKG2D ligand 3	ULBP3	8.58	8.59	-1.22	-1.19	-1.2	0.0229	0.0169
P02775	Platelet basic protein;Connective tissue-activating peptide III;TC-2;Connective tissue-activating peptide III(1-81);Beta-thromboglobulin;Neutrophil-activating peptide 2(74);Neutrophil-activating peptide 2(73);Neutrophil-activating peptide 2;TC-1;Neutrophil-activating peptide 2(1-66);Neutrophil-activating peptide 2(1-63)	PPBP	7.7	7.67	-1.13	-0.89	-1.01	0.0232	0.0316
Q14766;Q14766-4;E7EV71;Q14766-2;C9JD84;Q14766-3;Q14766-5;H7C2H7;C9JDW2;H7C4L5;H7C0I7	Latent-transforming growth factor beta-binding protein 1	LTBP1	7.72	7.82	-1.13	-1.68	-1.4	0.0238	0.000535
P13497;P13497-5;P13497-2;P13497-6;P13497-4;Q3MIM8;P13497-3;B7ZKR5;E9PD25;O43897-2;O43897	Bone morphogenetic protein 1	BMP1	8.91	8.92	-1.19	-1.15	-1.17	0.0253	0.00918
H3BTH8;Q96S86;H3BRY4;H3BT26	Hyaluronan and proteoglycan link protein 3	HAPLN3	7.93	7.91	-1.11	-1.18	-1.14	0.0255	0.0499
Q9BZM5;C9JAK3;Q6H3X3-2;Q5VY80;Q6H3X3;Q6H3X3-3	NKG2D ligand 2;Retinoic acid early transcript 1G protein;Retinoic acid early transcript 1L protein	ULBP2;RAET1G;RAET1L	9.16	9.11	-1.48	-1.04	-1.26	0.0267	0.00225
P27701;P27701-2;E9PJC7	CD82 antigen;Tetraspanin	CD82	8.08	8.01	-1.24	-1.09	-1.17	0.0274	0.0478
F5GZY7;Q9H0R8;Q9H0R8-2;F5GX12;F5H007;G3V1T7	Gamma-aminobutyric acid receptor-associated protein-like 1	GABARAPL1	7.83	7.79	-1.09	-0.99	-1.04	0.0275	0.0222
O94923;H0YNP1	D-glucuronyl C5-epimerase	GLCE	8.36	8.35	-1.09	-0.89	-0.99	0.0287	0.0488
E9PNW4;A0A2U3TZL5;P13987;P13987-2;H0YET2	CD59 glycoprotein	CD59	9.32	9.28	-1.44	-1.16	-1.3	0.0296	0.0148
Q8IWU5-2;Q8IWU5	Extracellular sulfatase Sulf-2	SULF2	7.35	7.46	-1	-0.84	-0.92	0.0309	0.0314
Q9NZ08;Q9NZ08-2;H0Y9X5;D6RAL9	Endoplasmic reticulum aminopeptidase 1	ERAP1	9	8.95	-1.43	-0.93	-1.18	0.0312	0.024
P52848;E7EVJ3;P52848-2	Bifunctional heparan sulfate N-deacetylase/N-sulfotransferase 1;Heparan sulfate N-deacetylase 1;Heparan sulfate N-sulfotransferase 1	NDST1	8.12	8.39	-1.2	-1.58	-1.39	0.0312	0.0346
Q6P179;Q6P179-3;D6RGW0;Q6P179-2;Q6P179-4;H0Y9X9;H0YAL8	Endoplasmic reticulum aminopeptidase 2	ERAP2	9.18	9.12	-1.42	-1.15	-1.28	0.0324	0.015
Q12866;E9PHX8;A0A087WZQ5;H7C3L9	Tyrosine-protein kinase Mer;Receptor protein-tyrosine kinase	MERTK	8.12	8.17	-1.18	-0.86	-1.02	0.0341	0.0314
P46926;D6R9P4;D6RFF8;D6RAY7;P46926-2;D6RB13;D6R917;V9GYK3;D6RFK5;V9GYW0	Glucosamine-6-phosphate isomerase 1;Glucosamine-6-phosphate isomerase	GNPDA1	10	10.06	-1.26	-1.55	-1.4	0.0351	2.8e-07
Q9UQB8-5;I3L4C2;Q9UQB8;Q9UQB8-2;Q9UQB8-4;Q9UQB8-3;Q9UQB8-6;B4DWA1;I3L2M4;I3L327;I3L1C8;I3L3C6;I3L0M4;I3L0Y9;I3L125;I3L3J7;I3L526;I3L113;I3L3C5;I3L2J6;I3L4A3	Brain-specific angiogenesis inhibitor 1-associated protein 2	BAIAP2	8.97	8.93	-1.37	-0.58	-0.98	0.037	0.0432
Q13753;Q13753-2	Laminin subunit gamma-2	LAMC2	9.56	9.48	-1.24	-1.09	-1.16	0.0375	0.043
E7EQR8;Q9GZM5;H0Y9A1;D6RFI3;D6RGY8	Protein YIPF3;Protein YIPF3, 36 kDa form III	YIPF3	9.2	9.15	-1.35	-1.28	-1.32	0.0395	0.0157
A0A2R8YE63;Q12929;A0A2R8Y4W2;Q12929-2;F5H0R8;F5H3Q6;F5GYM8;H0YFG1	Epidermal growth factor receptor kinase substrate 8	EPS8	9.17	9.12	-1.31	-0.54	-0.92	0.0454	0.028
P10909-4;P10909-6;P10909;P10909-5;P10909-2;P10909-3;H0YC35;H0YLK8;H0YAS8;E7ERK6;E7ETB4;E5RG36;E5RGB0;E5RH61;E5RJZ5	Clusterin;Clusterin beta chain;Clusterin alpha chain;Clusterin	CLU	9.23	9.25	-1.3	-1.5	-1.4	0.047	0.00283
