# Supplementary material for: Transposon-activated POU5F1B promotes colorectal cancer growth and metastasis
Source: Nat Commun. 2022 Aug 20;13:4913. doi: 10.1038/s41467-022-32649-7 (PMC9392749; doi:10.1038/s41467-022-32649-7)
Supplement: Supplementary file 9 — Supplementary Data 7 [file 41467_2022_32649_MOESM9_ESM.xlsx]

## Sheet: comparison.csv
Supplementary Data 7
Proteins enriched in POU5F1B-overexpressing SW480 cells (KinexTM array). Normalized values for the signal intensity of samples analyzed with the KAM-1325 antibody microarray are shown in blue (POU5F1B) and green (GFP) columns. The most significant candidates were defined as having a pvalue<0.05 (two way Anova test), average spot intensity>1000, and average fold change between the two arrays >1.2 …
						Normalized net signals Experiment 1				Normalized net signals Experiment 2
						SW480_POU5F1B		SW480_GFP		SW480_POU5F1B		SW480_GFP
antibody	ab.spot.id	Target.Name	P.Site	Full.Target.Protein.Name	uniprot.id	Array spot 1	Array spot 2	Array spot 1	Array spot 2	Array spot 1	Array spot 2	Array spot 1	Array spot 2	High intensity	Increase	Std.Err	FoldChange	Pval
PK857	1327	WNK1	T2245	Serine/threonine-protein kinase WNK2	Q9H4A3	9049	8503	1355	1575	14286	12342	11782	12940	TRUE	4132	1514.77	2.54111	0.0413885
NK135	974	PKCd (PRKCD)	Pan-specific	Protein-serine kinase C delta	Q05655	1200	1991	901	858	1293	1781	473	551	TRUE	870.5	219.914	2.28598	0.0107603
PN524	945	PFN1	Y129	Profilin 1	P07737	6566	9015	5114	4913	5175	4634	2369	1869	TRUE	2781.25	573.618	1.89	0.00467953
NK004-3	948	PFTAIRE2 (ALS2CR7)	Pan-specific	Amyotrophic lateral sclerosis 2 chromosomal region candidate gene 7 protein	Q96Q40	3208	5009	2714	2194	3053	3360	1745	1415	TRUE	1640.5	431.157	1.82984	0.0125657
NK258-1	955	Pim1	Pan-specific	Proto-oncogene serine/threonine-protein kinase Pim-1	P11309	1258	1312	1133	729	666	683	436	321	TRUE	325	95.6582	1.59639	0.0193031
NK287-1	946	PFTAIRE1 (CDK14)	Pan-specific	Serine/threonine protein kinase PFTAIRE-1	O94921	4667	5106	3982	3737	4690	4768	3119	2556	TRUE	1459.25	257.212	1.45582	0.0023682
NK004-2	947	PFTAIRE2 (ALS2CR7)	Pan-specific	Amyotrophic lateral sclerosis 2 chromosomal region candidate gene 7 protein	Q96Q40	4149	3529	2332	3450	4175	4404	2993	2505	TRUE	1244.25	337.34	1.45348	0.014169
PK776	975	PKG1a (PRKG1A)	T515+T517	cGMP-dependent protein kinase 1, alpha isozyme	Q13976	7646	8838	6964	5990	6767	8004	4413	4563	TRUE	2331.25	510.136	1.44479	0.00600265
PK754	910	PBK	Y74	Lymphokine-activated killer T-cell-originated protein kinase	Q96KB5	7746	9423	7881	6713	11174	11504	6755	6428	TRUE	3017.5	904.544	1.42161	0.0206442
NK137-2	986	PKCg (PRKCG)	Pan-specific	Protein-serine kinase C gamma	P05129	3011	3078	2414	2459	2225	2442	1475	1522	TRUE	721.5	73.2602	1.39424	0.000183927
PK770	1001	PKD1 (PRKCM, PKCm, PRKD1)	S205	Protein-serine kinase C mu (Protein kinase D)	Q15139	10659	8722	8856	7319	10409	12084	8626	6317	TRUE	2689	973.885	1.34892	0.0397824
PN528	954	PIK3R2	Y464	Phosphatidylinositol 3-kinase regulatory subunit beta	O00459	8606	11289	8754	7912	9141	9172	5792	6201	TRUE	2387.25	723.335	1.34519	0.0214675
PK749	896	PAK1 (PAKa)	T423	p21-activated kinase 1 (alpha) (Protein-serine/threonine kinase PAK 1)	Q13153	10099	11435	8841	8097	9563	12725	8420	7671	TRUE	2698.25	822.754	1.32037	0.0219658
NK266-1	306	DYRK2	Pan-specific	Dual specificity tyrosine-phosphorylation-regulated kinase 2	Q92630	3063	3731	2907	2003	3512	3596	2644	3159	TRUE	797.25	284.564	1.31251	0.0379194
PN220	256	CFL1	S3	Cofilin 1	P23528	1197	1408	987	1000	923	749	611	671	TRUE	252	67.6617	1.30264	0.0136496
PN561	919	PCYT1A (CTPCT; CCTA)	S329+S331	CTP: phosphocholine cytidylyltransferase isoform A	P49585	6392	8512	5701	5541	5504	6221	4655	4495	TRUE	1559.25	517.45	1.2957	0.0296419
PK894	951	PIK3CA	Y317	Phosphatidylinositol-4,5-bisphosphate 3-kinase catalytic subunit alpha isoform	P42336	5236	6852	5548	5145	5434	5840	3542	4097	TRUE	1257.5	474.401	1.28759	0.0453876
PN509	311	EEF1A1	Y141	Eukaryotic elongation factor 1-alpha 1	P68104	8092	11125	7092	8225	11178	11791	8594	8796	TRUE	2369.75	761.712	1.28077	0.0265183
PK751	898	PAK2 (PAKg)	Y130	p21-activated kinase 2 gamma; Protein-serine/threonine kinase PAK 2	Q13177	6586	8231	5762	5991	8152	7859	7182	5544	TRUE	1587.25	526.287	1.26079	0.0295537
PK759	927	PDGFRa	Y768	Platelet-derived growth factor receptor kinase alpha	P16234	5800	6836	5084	6210	7055	6308	5026	4476	TRUE	1300.75	489.286	1.25546	0.0449668
PN525	949	PGK1	Y196	Phosphoglycerate kinase 1	P00558	10778	13106	11249	9719	12186	10349	8091	8406	TRUE	2238.5	826.771	1.24411	0.0424014
PN701	465	G6PD	Y503+Y507	Glucose-6-phosphate 1-dehydrogenase	P11413	11954	12239	9487	9675	12540	12196	10028	10594	TRUE	2286.25	195.638	1.23078	8.06e-05
NK126-4	933	PDK1 (PDPK1)	Pan-specific	3-phosphoinositide-dependent protein-serine kinase 1	O15530	5468	6022	5042	4511	4456	5255	4493	3312	TRUE	960.75	362.097	1.22856	0.0452468
NK288-2	957	Pim2	Pan-specific	Serine/threonine-protein kinase Pim-2	Q9P1W9	8072	9809	7281	7125	7066	7878	6835	5644	TRUE	1485	518.38	1.21821	0.0352125
PK025	487	GRK2 (BARK1, ADRBK1)	S670	G protein-coupled receptor-serine kinase 2	P25098	1164	1274	1050	840	1194	1021	947	983	TRUE	208.25	72.3593	1.21813	0.0346689
PK762	960	PIP5K	S307	1-phosphatidylinositol-3-phosphate 5-kinase	Q9Y2I7	7643	9327	6228	7040	7721	8371	7194	6659	TRUE	1485.25	486.776	1.217	0.0283855
NK264-1	295	DMPK1 (DMPK)	Pan-specific	Myotonic dystrophy protein kinase	Q09013	5175	6674	5363	4860	6820	7123	5354	5614	TRUE	1150.25	394.612	1.20973	0.0332103
PN578	280	CTNNB1	S33+S37+T41+S45	Catenin (cadherin-associated protein) beta 1	P35222	9034	9573	8413	7921	9827	9554	7480	7630	TRUE	1636	285.273	1.20877	0.0022578
