# Supplementary material for: Transposon-activated POU5F1B promotes colorectal cancer growth and metastasis
Source: Nat Commun. 2022 Aug 20;13:4913. doi: 10.1038/s41467-022-32649-7 (PMC9392749; doi:10.1038/s41467-022-32649-7)
Supplement: Supplementary file 11 — Source Data [file 41467_2022_32649_MOESM11_ESM.xlsx]

## Sheet: Fig. 1c
Correlation of LTR66 and POU5F1B RNA levels in SYSCOL CRC RNA-seq dataset.
LTR66	POU5F1B
4.98641	7.38509
4.3147	6.14629
4.17313	7.01737
4.62936	7.94778
5.79364	7.70162
5.52701	8.04761
5.03386	8.27561
5.35473	8.60051
1.41143	2.82375
3.5435	7.09814
0	2.48027
2.06005	2.06005
5.3572	8.58338
4.9644	7.77768
1.41684	4.0027
0	3.37434
6.12866	8.76315
3.60407	5.57228
4.02768	6.48204
5.06652	7.41591
2.74201	6.04636
0	3.99005
0	4.98048
5.86171	8.55639
4.71534	7.39506
3.57046	7.29453
4.76818	6.77992
3.85699	4.89288
0	2.50589
0	4.09339
5.78607	8.09861
5.07382	7.42459
6.45286	7.66356
2.97269	5.44228
1.46467	2.8953
5.57259	7.28077
2.36737	4.67864
5.90207	8.40186
4.65134	7.63052
4.82324	7.80038
5.90641	9.38066
5.61029	9.50732
4.98277	7.16631
4.89142	6.75221
4.34056	6.85997
4.66676	7.79714
4.41819	7.90195
4.62761	6.63793
3.33914	8.85125
5.84725	8.27561
5.46238	8.3884
2.05658	4.6094
3.73877	6.00966
5.33199	7.47711
1.03562	3.72901
4.77452	7.00169
5.34412	8.5247
2.71149	5.48446
3.55213	6.93404
5.35966	7.89051
4.32409	7.01748
3.48929	6.26472
1.81967	3.65764
4.21101	6.40633
4.43029	7.17921
5.86864	7.95268
5.78162	7.45401
5.69293	8.59857
4.02148	7.09286
4.56803	7.35667
6.05658	8.83845
1.43296	4.52857
1.31615	3.85
4.0027	7.52771
2.91456	5.01436
5.63488	7.53208
0	3.30451
5.49793	7.89984
5.35438	7.808
2.08406	5.29278
5.39712	8.48136
6.45927	8.04576
6.35896	8.10565
3.70155	5.72955
0	2.7845
3.97636	7.07425
0	2.74416
3.904	6.43212
3.51223	5.75382
3.01257	6.72
0	1.80323
2.10769	5.07211
2.28983	4.90497
4.9279	7.25927
3.54473	6.09085
4.66448	7.12722
0	4.63285
1.3505	3.89918
0	2.57531
5.93522	9.08393
3.61706	6.94802
4.91169	7.13072
5.17513	7.84969
6.72846	9.68724
5.16792	7.03639
3.98003	5.30122
1.52607	3.37851
2.62059	5.02059
5.46891	7.81346
4.68762	7.22072
3.26003	7.24327
4.67807	7.80536
4.80735	8.21203
5.35755	7.30734
4.09592	6.46189
5.51444	7.031
7.22641	9.72765
3.70819	6.28577
2.14405	6.14608
6.06738	8.37578
0	3.95047
0	3.42223
4.94251	7.13443
1.73552	4.11187
2.31615	4.0321
4.17712	7.02713
0	1.32769
5.51696	8.05018
5.04483	7.33816
4.20085	7.07938
6.15927	8.75529
5.39575	7.83876
2.5008	5.11353
6.02591	8.14119
5.13217	7.73728
0	3.89433
0	3.59574
5.42156	8.37352
3.59216	5.897
5.39541	7.99407
1.9855	4.18428
5.50494	8.48792
0	2.0036
3.88362	6.77584
5.24641	7.62921
3.49697	6.50239
4.89336	8.89072
5.93687	7.74322
2.94298	6.3766
0	4.53605
5.86691	8.30902
1.20163	3.85
5.12722	6.9847
5.89093	9.23501
4.75862	7.21636
4.48091	6.73593
5.0635	7.84191
3.41278	6.24165
1.58015	3.61471
2.01792	5.05918
5.26604	8.0217
5.23266	7.5359
2.12102	5.38336
1.51096	2.70929
1.58496	3.65421
5.22651	8.19687
1.57531	5.54195
2.86196	5.35826
0	2.66221
1.62293	3.70819
4.83693	7.01413
1.32193	2.46205
0	4.92077
1.63227	3.62293
5.13545	8.59701
2.50335	5.56499
4.81198	6.9782
1.30451	7.181
1.22033	4.32481
5.69293	7.54689
0	2.79286
1.70929	3.22188
2.04614	3.94673
1.53605	5.90785
0	4.03826
0	4.38888
5.40395	7.68349
2.90111	5.85873
1.50589	5.47994
4.59395	7.14486
6.27426	8.51167
3.90014	8.0187
6.48269	8.82509
2.25096	5.63923
3.33628	5.88142
4.58256	6.92695
1.22651	2.32769
1.28688	2.12433
0	2.67807
0	3.33056
6.10559	8.45142
5.34979	8.40096
0	1.85997
1.95977	5.03738
4.66448	6.65735
4.69488	7.25437
4.67016	7.27426
3.39917	6.52293
3.85699	5.33878
5.47541	7.40327
5.13093	7.76852
4.77821	6.73308
6.24698	9.61465
3.81044	6.41515
4.56742	7.91456
0	3.95513
6.09043	8.10229
2.79701	4.08916
3.60763	5.35614
6.28947	8.1813
3.99277	5.5157
1.1375	3.46336
3.31904	4.91121
3.0197	4.93923
2.24793	3.9514
0	1.54102
0	4.0036
0.925999	1.88362
3.3147	6.70998
0	3.41549
1.72683	6.25361
0	1.98914
5.66534	8.54647
6.33575	8.82712
4.99548	7.1635
1.54102	3.92029
5.35368	8.17812
5.78084	8.24413
0	2.55336
4.5735	7.46271
5.50208	8.69436
3.43029	6.60066
2.69599	5.99413
4.01881	6.53838
5.02459	7.49833
5.0063	7.14323
3.2765	5.47346
5.60526	8.44522
4.8166	7.22352
0	4.91552
2.37573	5.30998
1.23266	4.79181
4.73769	7.86518
4.96209	7.33771
2.72028	6.22342
4.50016	7.91618
4.99413	7.8009
6.60466	8.98442
5.86691	8.32553
0	3.30743
4.393	7.31188
5.7366	9.02117
2.53605	7.46459
4.69599	6.92861
1.25096	3.28244
6.22786	9.18945
2.80323	7.45681
1.41684	6.02281
6.40599	9.1127
3.09761	5.9521
4.20242	5.53885
5.02326	7.62117
5.8339	8.59835
0	3.37295
5.52262	7.48035
3.88264	6.61765
0	3.04089
5.30706	7.24593
0.925999	3.14078
2.5435	4.10769
3.67243	5.63401
4.66448	7.55444
1.30451	3.9279
0	3.34199
2.94298	5.07296
4.78712	7.54001

## Sheet: Fig. 1d
POU5F1B expression levels in normal colon (N), adenoma (Ad) and stage I-IV carcinoma samples from the SYSCOL cohort, as measured by RNA-seq.
	Without POU5F1B TcGT	With POU5F1B TcGT
Normal (n=286)	274	12
Adenoma (n=25)	21	4
SI (n=42)	14	28
SII (n=121)	33	88
SIII (n=91)	36	55
SIV (n=19)	7	12

## Sheet: Fig. 1e
Kaplan-Meier representation of overall survival in stages II-III SYSCOL patients according to presence (n = 145) or absence (n = 72) of POU5F1B TcGT.
time (months)	event	POU5F1B
181.742	FALSE	Without
164.121	FALSE	Without
97.874	TRUE	Without
5.19452	TRUE	Without
149.425	FALSE	Without
147.715	FALSE	Without
147.715	FALSE	Without
59.4411	TRUE	Without
142.915	FALSE	Without
141.271	FALSE	Without
140.416	FALSE	Without
44.7781	TRUE	Without
136.011	FALSE	Without
5.72055	TRUE	Without
135.551	FALSE	Without
49.9397	TRUE	Without
134.63	FALSE	Without
134.17	FALSE	Without
134.137	FALSE	Without
132.263	FALSE	Without
126.345	FALSE	Without
126.115	FALSE	Without
125.819	FALSE	Without
124.34	FALSE	Without
121.282	FALSE	Without
121.545	FALSE	Without
91.7918	TRUE	Without
118.915	FALSE	Without
118.29	FALSE	Without
118.027	FALSE	Without
117.14	FALSE	Without
116.91	FALSE	Without
13.3479	TRUE	Without
113.852	FALSE	Without
46.6849	TRUE	Without
110.992	FALSE	Without
109.808	FALSE	Without
108.427	FALSE	Without
106.488	FALSE	Without
105.436	FALSE	Without
103.825	FALSE	Without
98.5644	FALSE	Without
97.3808	FALSE	Without
96.4274	FALSE	Without
94.3233	FALSE	Without
58.2904	TRUE	Without
93.863	FALSE	Without
92.4822	FALSE	Without
91.5288	FALSE	Without
46.9151	TRUE	Without
125.918	FALSE	Without
129.14	FALSE	Without
106.816	TRUE	Without
113.162	FALSE	Without
130.027	FALSE	Without
117.304	TRUE	Without
84.9534	FALSE	Without
83.9342	FALSE	Without
83.7041	FALSE	Without
74.0712	FALSE	Without
82.6521	FALSE	Without
77.8192	FALSE	Without
77.589	FALSE	Without
76.2082	FALSE	Without
75.2877	FALSE	Without
75.4849	FALSE	Without
73.874	FALSE	Without
3.8137	TRUE	Without
73.874	FALSE	Without
73.2493	FALSE	Without
68.5479	FALSE	Without
61.874	FALSE	Without
40.011	TRUE	with TcGT
172.208	FALSE	with TcGT
172.142	FALSE	with TcGT
169.808	FALSE	with TcGT
164.745	FALSE	with TcGT
78.7068	TRUE	with TcGT
158.104	FALSE	with TcGT
153.074	FALSE	with TcGT
147.978	FALSE	with TcGT
0.558904	TRUE	with TcGT
140.548	FALSE	with TcGT
68.2521	TRUE	with TcGT
138.51	FALSE	with TcGT
73.7425	TRUE	with TcGT
137.556	FALSE	with TcGT
24.9863	TRUE	with TcGT
137.195	FALSE	with TcGT
112.603	TRUE	with TcGT
16.1425	TRUE	with TcGT
135.025	FALSE	with TcGT
134.367	FALSE	with TcGT
111.452	TRUE	with TcGT
133.907	FALSE	with TcGT
133.184	FALSE	with TcGT
115.332	TRUE	with TcGT
6.14795	TRUE	with TcGT
76.537	TRUE	with TcGT
10.7178	TRUE	with TcGT
129.732	FALSE	with TcGT
33.8959	TRUE	with TcGT
128.811	FALSE	with TcGT
99.2219	TRUE	with TcGT
127.89	FALSE	with TcGT
71.9342	TRUE	with TcGT
2.99178	TRUE	with TcGT
126.97	FALSE	with TcGT
0.756164	TRUE	with TcGT
126.345	TRUE	with TcGT
125.622	FALSE	with TcGT
126.148	FALSE	with TcGT
124.504	TRUE	with TcGT
73.3808	TRUE	with TcGT
124.504	FALSE	with TcGT
124.471	FALSE	with TcGT
76.6356	TRUE	with TcGT
23.1781	TRUE	with TcGT
112.866	TRUE	with TcGT
123.518	FALSE	with TcGT
94.1918	TRUE	with TcGT
122.4	FALSE	with TcGT
121.808	FALSE	with TcGT
46.5863	TRUE	with TcGT
46.5863	TRUE	with TcGT
120.066	FALSE	with TcGT
14.3342	TRUE	with TcGT
101.655	TRUE	with TcGT
118.06	FALSE	with TcGT
14.4986	TRUE	with TcGT
30.8055	TRUE	with TcGT
24.4603	TRUE	with TcGT
28.0438	TRUE	with TcGT
115.562	FALSE	with TcGT
115.364	FALSE	with TcGT
115.003	FALSE	with TcGT
16.2411	TRUE	with TcGT
114.148	FALSE	with TcGT
113.918	FALSE	with TcGT
113.918	FALSE	with TcGT
38.7288	TRUE	with TcGT
113.162	FALSE	with TcGT
112.964	FALSE	with TcGT
112.471	FALSE	with TcGT
112.34	FALSE	with TcGT
19.5945	TRUE	with TcGT
112.373	FALSE	with TcGT
42.937	TRUE	with TcGT
72.4274	TRUE	with TcGT
64.0438	TRUE	with TcGT
109.94	FALSE	with TcGT
17.6219	TRUE	with TcGT
80.3836	TRUE	with TcGT
100.077	TRUE	with TcGT
107.901	FALSE	with TcGT
107.211	FALSE	with TcGT
6.73973	TRUE	with TcGT
106.29	FALSE	with TcGT
71.5726	TRUE	with TcGT
105.37	FALSE	with TcGT
7.72603	TRUE	with TcGT
104.285	FALSE	with TcGT
104.022	FALSE	with TcGT
103.825	FALSE	with TcGT
98.8932	TRUE	with TcGT
12.6247	TRUE	with TcGT
102.411	FALSE	with TcGT
101.688	FALSE	with TcGT
75.1562	TRUE	with TcGT
99.5836	FALSE	with TcGT
98.2685	FALSE	with TcGT
95.2438	FALSE	with TcGT
50.4	TRUE	with TcGT
95.211	FALSE	with TcGT
93.8959	FALSE	with TcGT
73.5123	TRUE	with TcGT
25.8082	TRUE	with TcGT
86.9918	FALSE	with TcGT
125.458	FALSE	with TcGT
58.0274	TRUE	with TcGT
134.564	FALSE	with TcGT
132.263	FALSE	with TcGT
85.4137	FALSE	with TcGT
85.611	FALSE	with TcGT
85.1507	FALSE	with TcGT
25.7096	TRUE	with TcGT
84.6575	TRUE	with TcGT
103.266	FALSE	with TcGT
97.0521	FALSE	with TcGT
109.512	FALSE	with TcGT
80.2849	FALSE	with TcGT
80.7452	FALSE	with TcGT
27.0247	TRUE	with TcGT
79.1342	FALSE	with TcGT
79.0027	FALSE	with TcGT
78.0493	FALSE	with TcGT
14.3342	TRUE	with TcGT
76.4384	FALSE	with TcGT
75.6822	FALSE	with TcGT
31.1671	TRUE	with TcGT
31.1671	TRUE	with TcGT
72.789	FALSE	with TcGT
49.3808	TRUE	with TcGT
69.8959	FALSE	with TcGT
44.9753	TRUE	with TcGT
70.2247	FALSE	with TcGT
69.1068	FALSE	with TcGT
69.3041	FALSE	with TcGT
68.5479	FALSE	with TcGT
68.1863	FALSE	with TcGT
62.4329	FALSE	with TcGT
52.6356	FALSE	with TcGT
91.8247	FALSE	with TcGT
92.7123	FALSE	with TcGT
38.5644	TRUE	with TcGT
81.0082	FALSE	with TcGT
84.7562	FALSE	with TcGT

## Sheet: Fig. 1f
Kaplan-Meier representation of relapse-free survival in stage II-III SYSCOL patients with respect to presence (n = 108) or absence (n = 51) of POU5F1B TcGTs.
time (months)	event	POU5F1B
54.5425	FALSE	Without
74.8603	FALSE	Without
52.274	FALSE	Without
31.463	FALSE	Without
49.9397	FALSE	Without
80.5808	FALSE	Without
119.014	FALSE	Without
43.463	FALSE	Without
75.3863	FALSE	Without
72.7233	FALSE	Without
117.304	FALSE	Without
106.816	FALSE	Without
85.8082	FALSE	Without
95.3753	FALSE	Without
103.726	FALSE	Without
38.137	FALSE	Without
95.9014	FALSE	Without
25.5123	TRUE	Without
53.5233	FALSE	Without
47.4082	FALSE	Without
83.2767	FALSE	Without
101.655	FALSE	Without
133.742	FALSE	Without
105.271	FALSE	Without
82.6192	FALSE	Without
91.7918	FALSE	Without
88.5041	FALSE	Without
90.8712	FALSE	Without
67.989	FALSE	Without
93.8959	FALSE	Without
87.6822	FALSE	Without
95.7041	FALSE	Without
47.1781	FALSE	Without
66.5096	FALSE	Without
78.0164	FALSE	Without
78.7068	FALSE	Without
117.271	FALSE	Without
63.2877	FALSE	Without
98.5973	FALSE	Without
117.304	FALSE	Without
61.1178	FALSE	Without
44.7452	FALSE	Without
42.8384	FALSE	Without
45.7973	FALSE	Without
87.4192	FALSE	Without
91.1014	FALSE	Without
62.0712	FALSE	Without
63.7479	FALSE	Without
95.211	FALSE	Without
112.504	FALSE	Without
103.562	FALSE	Without
38.6959	FALSE	with TcGT
8.05479	TRUE	with TcGT
54.7068	FALSE	with TcGT
36.1973	TRUE	with TcGT
56.5479	FALSE	with TcGT
106.948	FALSE	with TcGT
12.5589	TRUE	with TcGT
102.773	FALSE	with TcGT
88.9315	FALSE	with TcGT
71.9342	FALSE	with TcGT
39.8466	FALSE	with TcGT
9.56712	TRUE	with TcGT
48.7233	FALSE	with TcGT
66.4767	FALSE	with TcGT
18.8384	TRUE	with TcGT
38.137	FALSE	with TcGT
62.137	FALSE	with TcGT
49.8411	FALSE	with TcGT
48.5918	FALSE	with TcGT
30.8055	FALSE	with TcGT
37.5123	TRUE	with TcGT
64.8	FALSE	with TcGT
50.4	FALSE	with TcGT
50.3671	FALSE	with TcGT
110.17	FALSE	with TcGT
75.6822	FALSE	with TcGT
97.5123	FALSE	with TcGT
73.4466	FALSE	with TcGT
124.504	FALSE	with TcGT
61.2493	FALSE	with TcGT
96.3616	FALSE	with TcGT
84.3945	FALSE	with TcGT
81.9945	FALSE	with TcGT
110.86	FALSE	with TcGT
101.688	FALSE	with TcGT
94.4877	FALSE	with TcGT
12.6575	TRUE	with TcGT
74.7616	FALSE	with TcGT
3.97808	TRUE	with TcGT
94.9151	FALSE	with TcGT
76.6356	FALSE	with TcGT
73.3808	FALSE	with TcGT
117.567	FALSE	with TcGT
48.1644	TRUE	with TcGT
73.1836	FALSE	with TcGT
32.0548	FALSE	with TcGT
103.759	FALSE	with TcGT
50.137	FALSE	with TcGT
8.25205	TRUE	with TcGT
111.452	FALSE	with TcGT
82.3562	FALSE	with TcGT
95.5397	FALSE	with TcGT
76.537	FALSE	with TcGT
73.5123	FALSE	with TcGT
64.0438	FALSE	with TcGT
134.334	FALSE	with TcGT
103.299	FALSE	with TcGT
139.397	FALSE	with TcGT
45.9945	FALSE	with TcGT
54.1808	FALSE	with TcGT
94.0932	FALSE	with TcGT
112.603	FALSE	with TcGT
104.614	FALSE	with TcGT
75.1562	FALSE	with TcGT
70.8164	FALSE	with TcGT
101.655	FALSE	with TcGT
87.6164	FALSE	with TcGT
85.0192	FALSE	with TcGT
99.3205	FALSE	with TcGT
127.726	FALSE	with TcGT
38.926	FALSE	with TcGT
97.2822	FALSE	with TcGT
47.4082	FALSE	with TcGT
72.7233	FALSE	with TcGT
141.764	FALSE	with TcGT
63.4849	FALSE	with TcGT
55.3973	TRUE	with TcGT
29.4247	TRUE	with TcGT
64.7342	FALSE	with TcGT
69.2055	FALSE	with TcGT
71.8356	FALSE	with TcGT
82.0603	FALSE	with TcGT
84.6575	FALSE	with TcGT
115.332	FALSE	with TcGT
93.1068	FALSE	with TcGT
122.696	FALSE	with TcGT
12.1315	TRUE	with TcGT
99.2219	FALSE	with TcGT
83.5068	FALSE	with TcGT
84.789	FALSE	with TcGT
81.2712	FALSE	with TcGT
78.937	FALSE	with TcGT
112.866	FALSE	with TcGT
83.5726	FALSE	with TcGT
23.3096	TRUE	with TcGT
106.784	FALSE	with TcGT
33.8959	FALSE	with TcGT
126.345	FALSE	with TcGT
77.326	FALSE	with TcGT
55.1671	FALSE	with TcGT
34.1918	TRUE	with TcGT
107.901	FALSE	with TcGT
37.7425	FALSE	with TcGT
79.5616	FALSE	with TcGT
67.6932	FALSE	with TcGT
1.61096	TRUE	with TcGT
91.7918	FALSE	with TcGT
13.0849	TRUE	with TcGT

## Sheet: Fig. 2a
Western blot analysis of HA-tagged GFP and POU5F1B in SW480 cells.

## Sheet: Fig. 2b
Colony formation assay in GFP- and POU5F1B-overexpressing SW480 cells
	N=3 biological replicates, and 2 technical replicates.
		%Area	average
	Exp1_SW480_GFP	3.515	2.5325
	Exp1_SW480_GFP	1.55
	Exp2_SW480_GFP	1.716	2.237
	Exp2_SW480_GFP	2.758
	Exp3_SW480_GFP	1.547	1.285
	Exp3_SW480_GFP	1.023
		%Area	average
	Exp1_SW480_POU5F1B	14.143	18.5265
	Exp1_SW480_POU5F1B	22.91
	Exp2_SW480_POU5F1B	7.105	9.208
	Exp2_SW480_POU5F1B	11.31
	Exp3_SW480_POU5F1B	10.333	8.5785
	Exp3_SW480_POU5F1B	6.824
	Graph plotted in Prism 9 version 9.2.0.

## Sheet: Fig. 2c
MTT assay in GFP- and POU5F1B-overexpressing SW480 cells (n = 3 independent experiments each with 12 replicates).
	SW480_POU5F1B																																				SW480_GFP
time (days)	Experiment 1												Experiment 2												Experiment 3												Experiment 1												Experiment 2
0	0.96	0.96	1.02	1.05	1.01	1.01	0.99	0.94	1.02	1.02	1.04	0.97	1.01	0.96	1.1	0.94	0.88	1.11	1.03	1.09	1.09	1.02	0.88	0.9	1.05983	1.04681	1.04755	1.02784	1.00137	0.985314	1.01999	0.963684	0.976944	1.0394	0.923484	0.907783	1.03	0.93	1.04	0.96	1.03	0.93	1.01	0.95	1.03	0.98	1.04	1.07	1.02
1	1.25	1.17	1.28	1.32	1.3	1.28	1.24	1.28	1.37	1.36	1.41	1.26	1.13	1.11	1.21	1.22	1.14	1.15	1.13	1.19	1.19	1.2	1.17	1.15	1.09949	1.02627	1.07664	1.17778	1.39246	1.16916	1.1122	1.13411	1.13556	1.14849	1.29436	1.18737	1.03	1.01	1.06	1.07	1.1	1.04	1.06	1.1	1.04	1.15	1.1	1.03	1.13
2	1.73	1.77	2.05	2.13	2.19	1.96	1.84	2.03	2.2	2.4	2.35	2.01													1.51282	1.46529	1.38229	1.75238	1.66135	1.71949	1.72818	1.78162	1.77958	1.83525	1.82711	1.74153	1.12	1.07	1.16	1.18	1.15	1.21	1.13	1.1	1.13	1.21	1.18	1.19
3	2.25	2.44	2.66	3.01	2.8	2.49	2.56	2.54	2.5	3.01	2.7	2.56	2.22	2.5	2.45	2.53	2.41	2.25	2.38	2.37	2.34	2.27	2.49	2.45	2.6025	2.57236	2.52353	1.74931	1.78037	1.9716	2.01433	2.00579	2.11606	2.37265	2.39625	2.30548	1.34	1.36	1.51	1.45	1.45	1.43	1.37	1.43	1.48	1.48	1.42	1.42	1.74
4	2.19	2.27	2.27	2.31	2.08	2	1.94	1.91	1.97	1.99	1.97	1.81	2.57	2.53	2.55	2.49	2.65	2.5	2.51	2.51	2.63	2.67	2.49	2.45	2.46054	2.44827	2.56237	2.11295	2.41431	2.20571	2.57855	2.69241	2.71157	2.60897	2.82251	2.76326	1.4	1.45	1.61	1.46	1.43	1.46	1.49	1.49	1.43	1.49	1.45	1.36	1.64
5	2.56	2.63	2.72	2.49	2.56	2.52	2.68	2.83	3.12	2.9	2.98	2.76	1.97	2.73	2.54	2.62	2.5	2.28	2.58	2.59	2.77	2.52	2.66	2.65	2.79147	3.00597	3.33113	3.03663	3.28485	3.22639	3.36115	3.33294	3.37649	3.11516	3.33018	3.12544													1.93
6	3.57	3.62	4.2	3.97	3.54	3.43	3.78	4.37	4.69	4.96	4.39	3.76	3.98	3.66	3.64	4.05	3.84	3.91	3.74	3.85	3.83	3.95	3.98	3.75	3.20053	3.35314	3.17998	2.8749	3.41093	3.01812	3.50167	3.27469	3.20654	3.03142	3.17611	3.28779	2.11	2.25	2.28	2.22	2.29	2.16	1.96	2.2	2.19	2.49	2.4	2.05	2.3
	Graph plotted in Prism 9 version 9.2.0.
[truncated: 23 more columns]

## Sheet: Fig. 2d
Tumor volume in subcutaneous implanted POU5F1B-overexpressing SW480 cells. Mice number 3 and 9 were sacrificed on day 28 and used as tumor donor for the orthotopic model (as explained in the Methods section, mouse studies).
Time post injection (days)	SW480_GFP (left side)									SW480_POU5F1B (right side)
	Mouse_1	Mouse_2	Mouse_3	Mouse_4	Mouse_5	Mouse_6	Mouse_7	Mouse_8	Mouse_9	Mouse_1	Mouse_2	Mouse_3	Mouse_4	Mouse_5	Mouse_6	Mouse_7	Mouse_8	Mouse_9
9	43.9859	97.726	161.936	117.196	64.5604	87.2244	183.731	26.6827	135.312	125.331	40.7506	56.948	99.9175	76.7579	25.159	25.3998	90.7279	27.7859
14	65.055	102.692	240.191	209	70.5551	142.761	189.685	71.3514	117.622	205.916	75.0382	120.637	119.445	86.3851	58.7207	57.4303	119.999	99.4683
17	59.8286	83.975	220.777	203.239	105.089	116.583	229.842	78.651	160.222	293.074	67.0847	135.717	279.398	121.536	91.6091	102.955	142.167	107.174
21	83.2597	291.54	522.947	490.412	166.499	223.839	414.126	149.718	458.188	601.449	181.584	195.321	408.565	197.96	134.852	182.879	368.718	225.165
24	173.341	274.494	641.791	434.747	171.582	377.417	532.011	137.334	686.389	785.4	371.965	295.439	472.876	381.564	227.586	260.577	452.039	382.351
28	192.266	438.743	718.453	1096.24	292.217	295.781	800.788	309.647	674.938	906.008	447.834	406.617	721.532	661.03	200.12	415.634	458.188	510.135
31	319.376	424.116		1089.96	404.782	658.915	674.344	385.472		905.985	401.935		1114.44	735.396	262.285	779.313	719.098
35	396.294	656.938		1045.37	437.598	886.685	1089.79	556.268		1423.54	798.519		1292.64	955.069	410.49	1148.62	1069.74
37	390.865	685.254		1336.45	547.461	844.802	1142.56	580.74		1801.32	899.65		1505.33	1405.33	812.267	1191.95	1442.36
38	620.414	887.741		1709.98	578.316	833.263	879.648	897.543		2002.66	1243.55		1670.67	1350.55	883.367	1215.68	1708.13
Tumor weight at day 38 postinjection in subcutaneous implanted POU5F1B-overexpressing SW480 cells (n=7 tumors per group).
	SW480_GFP	SW480_POU5F1B
	0.6859	1.0732
	0.9245	0.579
	0.624	1.273
	0.6787	1.1539
	0.4678	1.9701
	1.3795	1.8417
	0.8879	1.0435
	Graphs plotted in Prism 9 version 9.2.0.
Macroscopy of subcutaneously implanted GFP- and POU5F1B-overexpressing SW480 cells (m = mouse).

## Sheet: Fig. 2e-f
Tumor invasion based on bioluminescence in orthotopically implanted animals (n = 10 animals per group).
Time post implantation (days)	SW480_GFP										SW480_POU5F1B
	Mouse_1	Mouse_2	Mouse_3	Mouse_4	Mouse_5	Mouse_6	Mouse_7	Mouse_8	Mouse_9	Mouse_10	Mouse_11	Mouse_12	Mouse_13	Mouse_14	Mouse_15	Mouse_16	Mouse_17	Mouse_18	Mouse_19	Mouse_20
3	1	1	1	1	1	1	1	1	1	1	1	1	1	1	1	1	1	1	1	1
7	1.82	0.1	1.92	0.0269	0.145	0.57	0.0459	0.142	0.0611	0.0175	0.0102	1.6	0.613	0.629	2.43	0.0167	0.265	0.39	0.0849	4.03
14	0.505	0.226	0.182	0.0681	0.0806	1.93	0.0142	0.753	0.838	0.234	0.23	5.75	6.1	0.144	0.728	0.0752	1.56	2.67	0.279	62.4
20	0.371	1.1	1.37	0.529	3.41	7.19	1.71	0.0759	1.91	0.764	1.11	12.4	20.9	1.39	16.8	0.397	16.3	16.3	1.35	218
28	6.18	2.57	0.0806	0.771	0.185	7.93	4.1	2.72	0.582	1.06	1.17	46.9	94	0.0336	6.47	0.453	102	14.5	5.71	522
34	15.9	4.86	2.46	2.91	0.981	9.59	8.58	4.96	9.91	2.24	3.77	95.5	142	4.36	28.5	0.966	104	54.7	19.4	106
Number of macrometastases in liver left lobe in orthotopically implanted animals (n = 10 animals per group).
	SW480_GFP	SW480_POU5F1B
	1	13
	0	2
	0	7
	5	5
	1	2
	1	1
	1	2
	1	3
	1	3
	0	6
Number of additional organs affected by metastases in orthotopically implanted animals (n = 10 animals per group).
	SW480_GFP	SW480_POU5F1B
	0	3
	0	4
	1	2
	1	1
	1	0
	0	2
	2	2
	0	1
	0	1
	1	4
	Graphs plotted in Prism 9 version 9.2.0.

## Sheet: Fig. 2g
Number of macrometastases in liver left lobe following intrasplenic injection and splenectomy (n = 7 animals per group).
	SW480_GFP	SW480_POU5F1B
	1	17
	4	30
	0.1	125
	1	33
	1	256
	3	275
	0.1	10
	Graph plotted in Prism 9 version 9.2.0.
Macroscopic view of liver metastases following intrasplenic injection and splenectomy (n = 7 animals per goup) (m = mouse).

[truncated: 31 more sheets: Fig. 2h, Fig. 2i, Fig. 3b-c, Fig. 3e-f, Fig. 4c, Fig. 4d, Fig. 5f, suppFig. 1c, suppFig. 1d, suppFig. 1e, suppFig. 1f, suppFig. 1g, suppFig. 1h, suppFig. 1i, suppFig. 2a, suppFig. 2b, suppFig. 2c, suppFig. 2d, suppFig. 2e, suppFig. 2fg …]
